# Supplementary material for: Novel Insights into the Differences in Nutrition Value, Gene Regulation and Network Organization between Muscles from Pasture-Fed and Barn-Fed Goats
Source: Foods. 2022 Jan 28;11(3):381. doi: 10.3390/foods11030381 (PMC8834483; doi:10.3390/foods11030381)
Supplement: Supplementary file 1 [file foods-11-00381-s001.zip]

Archive with 3 entries (3 files):
- foods-1576384-Supplementary.pdf
- supplementary materials Table S2.xlsx
- supplementary materials Table S7-S9.xlsx
