# Supplementary material for: Novel Insights into the Differences in Nutrition Value, Gene Regulation and Network Organization between Muscles from Pasture-Fed and Barn-Fed Goats
Source: Foods. 2022 Jan 28;11(3):381. doi: 10.3390/foods11030381 (PMC8834483; doi:10.3390/foods11030381)
Supplement: Supplementary file 1 [file foods-11-00381-s001.zip › supplementary materials Table S2.xlsx]

## Sheet: Table s9
Statistical of muscle fiber area
Pasture-fed			Barn-fed
3010.11	1474.52	1897.08	3549.63	2843.93	4428.21
2233.79	1632.38	3315.57	1560.95	1781.92	4211.91
1007.83	1407.35	2565.51	1141.55	2594.15	2836.62
947.772	1277.09	1411.65	1762.03	2126.86	2421.27
1481.82	973.338	2248.59	784.23	1708.46	6580.23
2245.35	1943.84	3126.75	1513.88	666.748	3406.78
3068.54	2110.42	1966.26	2329.15	1141.55	1807.28
1028.73	1237.12	2829.54	2870.3	2074.71	3601.78
650.11	1488.31	2087.72	1396.4	2581.57	3593.26
3337.8	1163.26	3766.21	2627.63	2583.8	1858.21
1847.25	723.156	2595.07	1850.9	1752.5	2858.74
3358.09	1771.97	1487.06	1879.92	2057.87	3083.35
1987.26	873.306		2571.42	498.539	5798.43
2191.58	1646.17	2364.01	2539.77	2191.99	3286.87
2273.96	1003.37	2365.82	2034.54	2297.7	2975.61
1332.48	1749.45		3202.86	1279.12	2323.27
1858.41	1137.08	2633.07	4624.62	1285.61	3148.08
3404.15	1227.78	3079.29	2182.66	719.3	1666.46
1381.58	1519.97		2985.76	1462.34	2136.8
2059.49	1862.88	2329.63	1608.43	1481.82	2394.08
3505.8	1455.04	3944.38	2580.76	2603.89	1746
2001.06	2574.06	1587	1511.04	1110.7	5215.08
	2743.28	2360.39	3346.52	567.73	2561.07
1375.09	1339.18	1540.15	1551.82	1361.9	2432.43
2943.35	1542.49	3136.6	1266.13	2448.87	2968.1
	1162.04	1640.69	1990.5	1021.22	6440.83
1370.02	1373.06	1847.82	1163.06	2037.38	1315.44
1958.24	1079.66	3086.73	2054.62	2075.52	1976.1
1160.62	1838.33	2109.23	2046.91	2102.3	4620.16
	1271.41	3652.2	1597.88	1458.49	479.466
	1728.35	3152.08	2530.84	698.401	279.401
3600.76	1081.49	3373.28	1710.49	2048.13	3271.45
2409.71	838.203	3029.42	2119.35	2077.96	4751.24
2410.72	1433.33	2391.76	3655.95	1197.55	3554.5
3953.21	1270.19	2288.8	1420.34	1870.38	3454.67
1919.69	1173.2	2045.08	1339.99	2070.25	2255.91
1879.72	1079.05	2723.96	2193.21	1529.1	2807.4
1679.25	900.089	2459.53	1320.92	2250.63	4117.97
1360.08	1060.18	2246.98	1221.49	2116.1	1946.27
3355.04	2159.73	1331.82	1782.73	1756.15	5089.48
2290.2	1446.11		2054.42	1403.3	3045.21
4028.69	1826.96	1326.39	3701.61	1521.39	1545.94
2311.7	753.389	1927.65	1088.39	1704	1603.56
3374.93	1773.8	1960.63	1976.71	2098.45	3396.03
2363.24	1792.06	2317.96	2376.84	1812.35	3992.98
	1812.35		3934.14	1759.39	3016.8
819.536	1735.86		790.723	1529.1	2690.73
3306.96	1523.82		2520.09	2251.64	1875.25
2203.35	2004.71		1437.18	2097.64	4347.25
910.64	1653.88		1319.49	2170.48	2008.16
1561.56	1622.23		2758.3	2086.68	2796.45
2784.88	1103.4		2437.91	771.244	3546.99
	1029.54		3004.22	390.593	6876.27
3226.2	913.481		2839.66	536.888	1786.18
1551.42			4034.78	2900.13	2438.32
2655.63	1175.03		1419.12	1840.76	5643.82
980.846	1470.86		2725.43		4798.72
	1321.73		1429.67		4335.28
1631.16	2019.92		2317.39
4071.1	1355.21		1606.4
3262.11	1604.78
1327.21	1589.97
2392.46	1220.27
	1333.5
5774.69	1406.95
	976.179
1346.08	1782.93
2121.38	1268.36
2790.76	2486.2
3118.66	1182.53
	1295.76
	1134.24
	1939.58
	1530.72
	1447.93
	1838.12
	1722.06
	1755.54
	1842.79
	1832.44
	1033.6
	1422.98
