# Supplementary material for: Novel Insights into the Differences in Nutrition Value, Gene Regulation and Network Organization between Muscles from Pasture-Fed and Barn-Fed Goats
Source: Foods. 2022 Jan 28;11(3):381. doi: 10.3390/foods11030381 (PMC8834483; doi:10.3390/foods11030381)
Supplement: Supplementary file 1 [file foods-11-00381-s001.zip › supplementary materials Table S7-S9.xlsx]

## Sheet: Table S7
Differentially expressed genes between meat from pasture-fed or barn-fed black goats
#ID	gene_name	L01_FPKM	L01_count	L02_FPKM	L02_count	L03_FPKM	L03_count	L04_FPKM	L04_count	L05_FPKM	L05_count	L06_FPKM	L06_count	L01_L02_L03_FPKM	L01_L02_L03_count	L04_L05_L06_FPKM	L04_L05_L06_count	L01_L02_L03_vs_L04_L05_L06_DESeq2_FDR	L01_L02_L03_vs_L04_L05_L06_DESeq2_log2FC	L01_L02_L03_vs_L04_L05_L06_DESeq2_(FDR_0.05_FC_2)_regulated	COG_class	COG_class_annotation	GO_annotation	KEGG_annotation	KEGG_pathway_annotation	KOG_class	KOG_class_annotation	Pfam_annotation	Swiss_Prot_annotation	eggNOG_class	eggNOG_class_annotation	NR_annotation
Capra_hircus_newGene_11478	--	0.340241	43	0.214757	14	0.341939	45	1.29096	120	1.50849	200	0.878429	62	0.299	34	1.226	127.333	0.0293328	1.83151	up	--	--	Molecular Function: receptor binding (GO:0005102);; Cellular Component: peroxisome (GO:0005777);; Biological Process: putrescine biosynthetic process (GO:0009446);; Biological Process: putrescine catabolic process (GO:0009447);; Biological Process: spermidine catabolic process (GO:0046203);; Biological Process: spermine catabolic process (GO:0046208);; Molecular Function: polyamine oxidase activi…	--	--	--	--	--	--	S	Function unknown	TPA: hypothetical protein BOS_12398 [Bos taurus]
Capra_hircus_newGene_13356	--	0	0	0	0	0.301079	10	1.21829	62	1.74847	114	1.18008	75	0.1	3.333	1.382	83.667	0.0303446	2.51926	up	--	--	--	--	--	--	--	--	--	--	--	PREDICTED: uncharacterized protein LOC104993123 [Bison bison bison]
Capra_hircus_newGene_13472	--	0	0	0.245105	20	0.058693	8	1.36311	137	1.53704	203	1.60062	290	0.101	9.333	1.5	210	0.00110401	3.218	up	--	--	--	--	--	--	--	--	--	--	--	--
Capra_hircus_newGene_14488	--	9.85791	296	4.77044	216	4.43138	167	1.97739	69	2.23226	102	2.05822	91	6.353	226.333	2.089	87.333	0.00618112	-1.04874	down	--	--	--	--	--	--	--	--	Selenoprotein H OS=Macaca fascicularis OX=9541 GN=SELENOH PE=2 SV=2	S	Function unknown	PREDICTED: selenoprotein H isoform X3 [Ovis aries musimon]
Capra_hircus_newGene_1552	--	171.794	3781	128.717	2881	609.531	12959	53.8175	1203	30.3846	847	29.6948	805	303.347	6540.33	37.966	951.667	0.0108598	-2.20228	down	--	--	--	--	--	--	--	--	--	--	--	PREDICTED: uncharacterized protein LOC102274399 [Bos mutus]
Capra_hircus_newGene_17987	--	18.5182	441	4.21048	125	17.4856	441	0.61409	15	0.197476	6	0.15285	5	13.405	335.667	0.321	8.667	1.34712e-07	-4.03946	down	--	--	--	K14739|1.41598e-07|pale:102886728|K14739 metallothionein 1/2 | (RefSeq) metallothionein-1E-like	Mineral absorption (ko04978)	[P]	Inorganic ion transport and metabolism	Metallothionein	Metallothionein-1C OS=Ovis aries OX=9940 GN=MT1C PE=3 SV=1	--	--	metallothionein-1C-like [Odocoileus virginianus texanus]
Capra_hircus_newGene_18461	--	0	0	0.0496	3	0	0	1.11862	47	0.993842	53	1.35252	69	0.017	1	1.155	56.333	1.41734e-06	4.26814	up	--	--	--	--	--	--	--	--	--	--	--	--
Capra_hircus_newGene_20529	--	0	0	0.054221	7	0.004948	1	2.70941	332	1.94131	231	1.72246	220	0.02	2.667	2.124	261	5.76695e-10	5.11389	up	--	--	--	--	--	--	--	--	--	--	--	--
Capra_hircus_newGene_20619	--	3.37322	463	175.283	29864	214.998	30750	12.3177	1790	11.4567	2168	15.5833	2980	131.218	20359	13.119	2312.67	0.0488017	-2.17107	down	--	--	Cellular Component: Golgi apparatus (GO:0005794);; Cellular Component: cis-Golgi network (GO:0005801);; Biological Process: sensory perception of pain (GO:0019233);; Cellular Component: integral component of endoplasmic reticulum membrane (GO:0030176);; Biological Process: negative regulation of neuron apoptotic process (GO:0043524);; Biological Process: reticulophagy (GO:0061709);;	--	--	--	--	--	Reticulophagy regulator 1 OS=Bos taurus OX=9913 GN=RETREG1 PE=2 SV=2	U	Intracellular trafficking, secretion, and vesicular transport	PREDICTED: protein FAM134B isoform X2 [Bubalus bubalis]
Capra_hircus_newGene_20863	--	0	0	0.018978	3	0.294354	9	1.04701	41	0.583898	60	1.64099	181	0.104	4	1.091	94	0.00446749	2.98109	up	--	--	--	--	--	--	--	--	--	--	--	--
Capra_hircus_newGene_21002	--	0.037937	23	0.758551	153	0.055434	36	1.27112	135	1.75844	552	2.05935	576	0.284	70.667	1.696	421	0.0255935	2.11133	up	--	--	Biological Process: detection of chemical stimulus involved in sensory perception of bitter taste (GO:0001580);; Molecular Function: nucleic acid binding (GO:0003676);; Molecular Function: metalloendopeptidase activity (GO:0004222);; Molecular Function: G-protein coupled receptor activity (GO:0004930);; Molecular Function: ATP binding (GO:0005524);; Cellular Component: intracellular (GO:0005622);…	K08474|5.3745e-32|bom:102286375|K08474 taste receptor type 2 | (RefSeq) taste receptor type 2 member 42	Taste transduction (ko04742)	--	--	--	LINE-1 reverse transcriptase homolog OS=Nycticebus coucang OX=9470 PE=3 SV=1	--	--	PREDICTED: taste receptor type 2 member 42, partial [Bos mutus]
Capra_hircus_newGene_21646	--	0	0	0.206049	13	0.132426	11	1.4415	79	1.40909	139	1.09563	87	0.113	8	1.315	101.667	0.0118851	2.61444	up	--	--	--	--	--	--	--	--	--	--	--	--
Capra_hircus_newGene_21672	--	24.3298	409	4.81902	101	6.95197	124	79.0694	1348	60.6426	1290	14.2322	295	12.034	211.333	51.315	977.667	0.00426321	2.30883	up	--	--	Cellular Component: mitochondrial proton-transporting ATP synthase complex (GO:0005753);; Cellular Component: integral component of membrane (GO:0016021);;	K18193|2.19727e-19|bta:767909|K18193 6.8 kDa mitochondrial proteolipid | (RefSeq) C21H14orf2, MLQ, MP68; chromosome 21 open reading frame, human C14orf2	--	--	--	Mitochondrial proteolipid	6.8 kDa mitochondrial proteolipid OS=Bos taurus OX=9913 GN=MP68 PE=1 SV=1	U	Intracellular trafficking, secretion, and vesicular transport	6.8 kDa mitochondrial proteolipid [Bos taurus]
Capra_hircus_newGene_21686	--	5.60475	277	4.13788	252	3.21532	168	6.53596	326	11.1284	694	9.13899	554	4.319	232.333	8.934	524.667	0.00108049	1.36943	up	--	--	Cellular Component: endoplasmic reticulum (GO:0005783);; Biological Process: protein localization to pre-autophagosomal structure (GO:0034497);; Molecular Function: ion channel binding (GO:0044325);; Biological Process: protein localization to plasma membrane (GO:0072661);;	--	--	[U]	Intracellular trafficking, secretion, and vesicular transport	--	--	S	Function unknown	PREDICTED: phosphofurin acidic cluster sorting protein 2 isoform X2 [Ovis aries musimon]
Capra_hircus_newGene_21689	--	6.39429	1235	2.17763	538	3.36789	706	7.61695	1475	6.23949	1514	5.10109	1241	3.98	826.333	6.319	1410	0.0260092	1.07452	up	--	--	--	--	--	[U]	Intracellular trafficking, secretion, and vesicular transport	PACS-1 cytosolic sorting protein;; PACS-1 cytosolic sorting protein	--	S	Function unknown	phosphofurin acidic cluster sorting protein 2 isoform X5 [Odocoileus virginianus texanus]
Capra_hircus_newGene_23099	--	0.122319	3	0.458117	10	0.001367	1	3.13106	70	3.9631	111	5.4179	147	0.194	4.667	4.171	109.333	6.18538e-07	3.88472	up	--	--	Molecular Function: calcium ion binding (GO:0005509);; Cellular Component: extracellular space (GO:0005615);; Cellular Component: multivesicular body (GO:0005771);; Cellular Component: integral component of membrane (GO:0016021);; Cellular Component: tubulin complex (GO:0045298);;	--	--	[DZ]	Cell cycle control, cell division, chromosome partitioning;; Cytoskeleton	Translationally controlled tumour protein	Translationally-controlled tumor protein OS=Sus scrofa OX=9823 GN=TPT1 PE=2 SV=1	S	Function unknown	hypothetical protein M91_03677, partial [Bos mutus]
Capra_hircus_newGene_23293	--	0.553586	42	1.25124	71	1.26096	61	0	0	0	0	0	0	1.022	58	0	0	1.41545e-07	-4.87706	down	--	--	--	--	--	--	--	--	--	--	--	PREDICTED: uncharacterized protein LOC102410465 [Bubalus bubalis]
Capra_hircus_newGene_23369	--	0.008019	4	0.060011	20	0.310904	138	1.96486	869	1.81106	923	1.91943	909	0.126	54	1.898	900.333	0.00685013	2.80065	up	--	--	Molecular Function: RNA-directed DNA polymerase activity (GO:0003964);; Biological Process: RNA-dependent DNA biosynthetic process (GO:0006278);;	--	--	[R]	General function prediction only	Reverse transcriptase (RNA-dependent DNA polymerase)	LINE-1 reverse transcriptase homolog OS=Nycticebus coucang OX=9470 PE=3 SV=1	S	Function unknown	Transposon TX1 uncharacterized 149 kDa protein, partial [Bos mutus]
Capra_hircus_newGene_24184	--	4.78281	403	4.7586	498	1.08478	97	0.395738	34	0.241503	26	0.079907	9	3.542	332.667	0.239	23	0.000473831	-2.84744	down	--	--	Cellular Component: integral component of membrane (GO:0016021);;	--	--	--	--	Dexamethasone-induced	--	S	Function unknown	PREDICTED: dexamethasone-induced protein [Lipotes vexillifer]
Capra_hircus_newGene_2428	--	24.7539	4169	1.38484	291	3.90262	696	0	0	0	0	0	0	10.014	1718.67	0	0	5.46514e-19	-7.37566	down	--	--	--	--	--	--	--	--	--	--	--	--
Capra_hircus_newGene_24864	--	0.472234	31	0.325259	32	0.579393	52	0.783728	75	1.47005	200	0.919349	86	0.459	38.333	1.058	120.333	0.047777	1.55834	up	--	--	--	--	--	--	--	--	--	--	--	PREDICTED: basic proline-rich protein-like isoform X2 [Ovis aries]
Capra_hircus_newGene_25333	--	0	0	0.0004	1	0	0	0.983976	176	1.33648	278	1.23546	269	0	0.333	1.185	241	9.07014e-25	7.18621	up	--	--	--	--	--	--	--	--	--	S	Function unknown	hypothetical protein M91_01857, partial [Bos mutus]
Capra_hircus_newGene_26678	--	19.5069	920	4.79796	281	5.24402	270	1.86406	87	0.572137	36	0.106513	7	9.85	490.333	0.848	43.333	0.0177155	-2.27303	down	--	--	Cellular Component: integral component of membrane (GO:0016021);;	--	--	--	--	Domain of unknown function (DUF4519)	Single-pass membrane and coiled-coil domain-containing protein 4 OS=Bos taurus OX=9913 GN=SMCO4 PE=3 SV=1	S	Function unknown	PREDICTED: single-pass membrane and coiled-coil domain-containing protein 4 isoform X1 [Hipposideros armiger]
Capra_hircus_newGene_27756	--	0	0	0	0	0	0	1.59601	66	0.147818	60	0.809398	355	0	0	0.851	160.333	1.56984e-10	5.74145	up	--	--	--	--	--	--	--	--	--	--	--	--
Capra_hircus_newGene_2840	--	0	0	0.22445	20	0.862235	87	3.74622	819	3.12942	963	3.15059	932	0.362	35.667	3.342	904.667	0.0106417	2.82411	up	--	--	Biological Process: nucleotide-excision repair, DNA damage recognition (GO:0000715);; Biological Process: detection of chemical stimulus involved in sensory perception of bitter taste (GO:0001580);; Molecular Function: damaged DNA binding (GO:0003684);; Molecular Function: single-stranded DNA binding (GO:0003697);; Molecular Function: RNA binding (GO:0003723);; Molecular Function: metalloendopept…	K08474|5.7178e-31|bta:664647|K08474 taste receptor type 2 | (RefSeq) T2R65A; bitter taste receptor Bota-T2R65A	--	--	--	--	--	--	--	bitter taste receptor Bota-T2R65A [Bos taurus]
Capra_hircus_newGene_2905	--	0.706659	33	0.245461	15	0.247636	13	2.01096	95	1.95809	107	1.27679	71	0.4	20.333	1.749	91	6.71761e-05	2.33519	up	--	--	--	--	--	--	--	--	--	--	--	--
Capra_hircus_newGene_29281	--	0.140311	17	0	0	0.231612	28	1.73521	191	3.14138	455	1.84869	258	0.124	15	2.242	301.333	0.0016621	3.13529	up	--	--	Molecular Function: actin binding (GO:0003779);; Molecular Function: RNA-directed DNA polymerase activity (GO:0003964);; Molecular Function: phospholipid binding (GO:0005543);; Cellular Component: proteinaceous extracellular matrix (GO:0005578);; Cellular Component: plasma membrane (GO:0005886);; Biological Process: RNA-dependent DNA biosynthetic process (GO:0006278);; Cellular Component: anchore…	K09228|3.60076e-23|bta:100138479|K09228 KRAB domain-containing zinc finger protein | (RefSeq) zinc finger protein 510	--	--	--	--	LINE-1 reverse transcriptase homolog OS=Nycticebus coucang OX=9470 PE=3 SV=1	O	Posttranslational modification, protein turnover, chaperones	reverse transcriptase-like [Bos taurus]
Capra_hircus_newGene_29793	--	0.925628	94	0.886731	110	0.699148	76	0.143513	16	0.242424	29	0.201458	27	0.837	93.333	0.196	24	0.00775439	-1.60625	down	--	--	--	--	--	--	--	--	--	--	--	Activating molecule in BECN1-regulated autophagy protein 1 [Bos mutus]
Capra_hircus_newGene_30004	--	67.7512	5217	2.76279	308	10.0367	948	0	0	0	0	0	0	26.85	2157.67	0	0	4.10149e-19	-7.43388	down	--	--	Biological Process: antigen processing and presentation of peptide antigen via MHC class I (GO:0002474);; Biological Process: immune response (GO:0006955);; Cellular Component: integral component of membrane (GO:0016021);; Molecular Function: peptide antigen binding (GO:0042605);; Cellular Component: MHC class I protein complex (GO:0042612);;	--	--	--	--	Class I Histocompatibility antigen, domains alpha 1 and 2;; Immunoglobulin C1-set domain;; MHC_I C-terminus	BOLA class I histocompatibility antigen, alpha chain BL3-6 OS=Bos taurus OX=9913 PE=2 SV=1	U	Intracellular trafficking, secretion, and vesicular transport	MHC class I antigen [Ovis aries]
Capra_hircus_newGene_30095	--	3.80851	151	1.74116	82	2.05589	82	0.615534	31	0.705881	43	0.781762	42	2.535	105	0.701	38.667	0.035324	-1.07363	down	--	--	--	--	--	[T]	Signal transduction mechanisms	--	--	S	Function unknown	PREDICTED: dedicator of cytokinesis protein 11-like [Bison bison bison]
Capra_hircus_newGene_30105	--	1.564	82	3.14876	210	0.450564	29	5.18657	277	6.21616	419	6.75819	442	1.721	107	6.054	379.333	0.0360012	1.76337	up	--	--	Biological Process: vasculogenesis (GO:0001570);; Biological Process: in utero embryonic development (GO:0001701);; Biological Process: gastrulation with mouth forming second (GO:0001702);; Cellular Component: stress fiber (GO:0001725);; Cellular Component: ruffle (GO:0001726);; Biological Process: establishment of cell polarity involved in ameboidal cell migration (GO:0003365);; Molecular Functi…	K16819|1.87315e-168|chx:102188568|K16819 angiomotin | (RefSeq) AMOT; angiomotin	Hippo signaling pathway (ko04390)	--	--	--	Angiomotin-like protein 1 OS=Bos taurus OX=9913 GN=AMOTL1 PE=3 SV=1	Z	Cytoskeleton	PREDICTED: angiomotin, partial [Rhinolophus sinicus]
Capra_hircus_newGene_30391	--	8.15227	298	1.41051	70	3.43548	132	0	0	0	0	0	0	4.333	166.667	0	0	7.16467e-13	-6.04463	down	--	--	Molecular Function: antigen binding (GO:0003823);; Cellular Component: plasma membrane (GO:0005886);; Biological Process: antigen processing and presentation (GO:0019882);; Cellular Component: membrane part (GO:0044425);;	K06751|1.57423e-117|oas:100171394|K06751 major histocompatibility complex, class I | (RefSeq) OVAR; MHC class I antigen	Endocytosis (ko04144);; Phagosome (ko04145);; Cell adhesion molecules (CAMs) (ko04514);; Antigen processing and presentation (ko04612);; Type I diabetes mellitus (ko04940);; HTLV-I infection (ko05166);; Herpes simplex infection (ko05168);; Epstein-Barr virus infection (ko05169);; Viral carcinogenesis (ko05203);; Autoimmune thyroid disease (ko05320);; Allograft rejection (ko05330);; Graft-versus-h…	--	--	Class I Histocompatibility antigen, domains alpha 1 and 2	BOLA class I histocompatibility antigen, alpha chain BL3-7 OS=Bos taurus OX=9913 PE=2 SV=1	U	Intracellular trafficking, secretion, and vesicular transport	PREDICTED: BOLA class I histocompatibility antigen, alpha chain BL3-7-like [Capra hircus]
Capra_hircus_newGene_31107	--	0	0	0.16033	5	0	0	2.99936	69	2.08453	60	1.63295	46	0.053	1.667	2.239	58.333	0.000762017	3.43333	up	--	--	--	--	--	--	--	--	--	--	--	--
Capra_hircus_newGene_4936	--	0	0	0.465931	34	0.33791	31	2.48816	134	5.34559	404	5.93851	455	0.268	21.667	4.591	331	0.0190101	2.56881	up	--	--	--	--	--	--	--	--	--	--	--	--
Capra_hircus_newGene_543	--	0	0	0	0	0.028616	3	2.28287	183	1.63251	161	0.528338	50	0.01	1	1.481	131.333	3.09377e-07	4.68208	up	--	--	--	--	--	--	--	--	--	--	--	--
Capra_hircus_newGene_6187	--	0.295022	81	0.774887	49	1.24671	42	0.827413	160	1.46751	259	1.70763	220	0.772	57.333	1.334	213	5.48085e-09	2.12214	up	--	--	--	--	--	--	--	--	--	S	Function unknown	PREDICTED: uncharacterized protein LOC104985680 isoform X1 [Bison bison bison]
Capra_hircus_newGene_7330	--	1.22345	116	0.444996	53	0	0	2.28555	219	4.10537	491	3.82993	445	0.556	56.333	3.407	385	0.0481922	2.20617	up	--	--	Molecular Function: protein serine/threonine phosphatase inhibitor activity (GO:0004865);; Cellular Component: cytoplasm (GO:0005737);; Biological Process: regulation of protein dephosphorylation (GO:0035304);; Biological Process: regulation of phosphorylation (GO:0042325);; Biological Process: negative regulation of catalytic activity (GO:0043086);;	K17556|8.38629e-57|bta:617148|K17556 protein phosphatase 1 regulatory subunit 14C | (RefSeq) PPP1R14C; protein phosphatase 1 regulatory inhibitor subunit 14C	--	--	--	PKC-activated protein phosphatase-1 inhibitor	Protein phosphatase 1 regulatory subunit 14B OS=Sus scrofa OX=9823 GN=PPP1R14B PE=2 SV=1	T	Signal transduction mechanisms	PREDICTED: protein phosphatase 1 regulatory subunit 14C [Ovis aries musimon]
gene10037	ESR1	0.778614	77	1.93108	506	1.32198	203	4.13022	859	7.37239	1957	7.80338	1979	1.344	262	6.435	1598.33	0.00786195	2.24765	up	--	--	Cellular Component: nuclear chromatin (GO:0000790);; Molecular Function: RNA polymerase II core promoter proximal region sequence-specific DNA binding (GO:0000978);; Molecular Function: core promoter sequence-specific DNA binding (GO:0001046);; Molecular Function: transcriptional activator activity, RNA polymerase II core promoter proximal region sequence-specific binding (GO:0001077);; Biologica…	K08550|0|chx:102189484|K08550 estrogen receptor alpha | (RefSeq) ESR1, ESRA; estrogen receptor 1	Endocrine resistance (ko01522);; Estrogen signaling pathway (ko04915);; Prolactin signaling pathway (ko04917);; Thyroid hormone signaling pathway (ko04919);; Endocrine and other factor-regulated calcium reabsorption (ko04961);; Proteoglycans in cancer (ko05205)	[T]	Signal transduction mechanisms	Oestrogen receptor;; Ligand-binding domain of nuclear hormone receptor;; Zinc finger, C4 type (two domains);; Oestrogen-type nuclear receptor final C-terminal	Estrogen receptor OS=Bos taurus OX=9913 GN=ESR1 PE=1 SV=3	K	Transcription	PREDICTED: estrogen receptor isoform X1 [Capra hircus]
gene10089	FNDC1	0.4503	111	0.966207	291	0.769154	200	3.64959	909	3.75478	1116	3.3578	1000	0.729	200.667	3.587	1008.33	0.00043839	2.25077	up	--	--	Cellular Component: nucleoplasm (GO:0005654);;	--	--	--	--	Fibronectin type III domain;; Purple acid Phosphatase, N-terminal domain;; Interferon-alpha/beta receptor, fibronectin type III	Sortilin-related receptor OS=Oryctolagus cuniculus OX=9986 GN=SORL1 PE=2 SV=1	S	Function unknown	PREDICTED: fibronectin type III domain-containing protein 1 isoform X1 [Capra hircus]
gene101	NRIP1	8.82957	2532	6.75237	2410	4.93505	1497	7.15087	2081	20.6648	7501	21.3726	7545	6.839	2146.33	16.396	5709	0.0129385	1.49866	up	--	--	Cellular Component: histone deacetylase complex (GO:0000118);; Biological Process: negative regulation of transcription from RNA polymerase II promoter (GO:0000122);; Cellular Component: nuclear chromatin (GO:0000790);; Molecular Function: core promoter sequence-specific DNA binding (GO:0001046);; Biological Process: ovarian follicle rupture (GO:0001543);; Molecular Function: transcription coacti…	K17965|0|chx:102178209|K17965 nuclear receptor-interacting protein 1 | (RefSeq) NRIP1; nuclear receptor interacting protein 1	--	--	--	Nuclear receptor-interacting protein 1 repression 4;; Nuclear receptor-interacting protein 1 repression 1;; Nuclear receptor-interacting protein 1 repression 2;; Nuclear receptor-interacting protein 1 repression 3	--	K	Transcription	PREDICTED: nuclear receptor-interacting protein 1 [Capra hircus]
gene10104	SLC22A3	5.53313	673	2.74479	412	3.48313	449	0.972935	121	0.480939	75	0.162577	24	3.92	511.333	0.539	73.333	0.00891319	-2.06615	down	[G]	Carbohydrate transport and metabolism	Molecular Function: dopamine transmembrane transporter activity (GO:0005329);; Cellular Component: integral component of plasma membrane (GO:0005887);; Molecular Function: quaternary ammonium group transmembrane transporter activity (GO:0015651);; Biological Process: organic cation transport (GO:0015695);; Biological Process: quaternary ammonium group transport (GO:0015697);; Biological Process: …	K08200|0|bta:535665|K08200 MFS transporter, OCT family, solute carrier family 22 (organic cation transporter), member 3 | (RefSeq) SLC22A3; solute carrier family 22 member 3	Choline metabolism in cancer (ko05231)	[R]	General function prediction only	Sugar (and other) transporter;; Major Facilitator Superfamily	Solute carrier family 22 member 2 OS=Sus scrofa OX=9823 GN=SLC22A2 PE=2 SV=1	G	Carbohydrate transport and metabolism	PREDICTED: solute carrier family 22 member 3 [Ovis aries musimon]
gene10106	MAP3K4	10.6721	2130	8.45866	2101	8.81192	1860	13.9212	2820	15.5798	3937	15.7258	3866	9.314	2030.33	15.076	3541	0.0107485	1.00278	up	[T]	Signal transduction mechanisms	Biological Process: activation of MAPKK activity (GO:0000186);; Biological Process: placenta development (GO:0001890);; Molecular Function: MAP kinase kinase kinase activity (GO:0004709);; Molecular Function: ATP binding (GO:0005524);; Cellular Component: cytoplasm (GO:0005737);; Biological Process: response to UV-C (GO:0010225);; Biological Process: regulation of gene expression (GO:0010468);; B…	K04428|0|phd:102328534|K04428 mitogen-activated protein kinase kinase kinase 4 [EC:2.7.11.25] | (RefSeq) MAP3K4; mitogen-activated protein kinase kinase kinase 4	MAPK signaling pathway (ko04010);; GnRH signaling pathway (ko04912)	[T]	Signal transduction mechanisms	Protein kinase domain;; Protein tyrosine kinase;; Kinase-like	Serine/threonine-protein kinase PAK 3 OS=Pongo pygmaeus OX=9600 GN=PAK3 PE=2 SV=1	T	Signal transduction mechanisms	PREDICTED: mitogen-activated protein kinase kinase kinase 4 isoform X1 [Capra hircus]
gene1014	RUNX1	6.80378	503	4.13711	381	13.3109	1041	2.57799	194	0.791091	75	0.80085	73	8.084	641.667	1.39	114	0.0351089	-1.86502	down	--	--	Molecular Function: RNA polymerase II regulatory region sequence-specific DNA binding (GO:0000977);; Molecular Function: core promoter binding (GO:0001047);; Molecular Function: transcriptional activator activity, RNA polymerase II transcription regulatory region sequence-specific binding (GO:0001228);; Biological Process: ossification (GO:0001503);; Biological Process: chondrocyte differentiatio…	K08367|0|cfa:487746|K08367 runt-related transcription factor 1 | (RefSeq) RUNX1; runt related transcription factor 1	Pathways in cancer (ko05200);; Transcriptional misregulation in cancer (ko05202);; Chronic myeloid leukemia (ko05220);; Acute myeloid leukemia (ko05221)	[K]	Transcription	Runt domain;; Runx inhibition domain	Runt-related transcription factor 2 (Fragment) OS=Equus caballus OX=9796 GN=RUNX2 PE=2 SV=1	K	Transcription	PREDICTED: runt-related transcription factor 1 isoform X2 [Ovis aries musimon]
gene10150	SMOC2	1.21402	129	2.98683	391	2.16668	241	7.49429	798	6.65441	885	5.72546	740	2.123	253.667	6.625	807.667	0.0245441	1.64196	up	--	--	Molecular Function: calcium ion binding (GO:0005509);; Cellular Component: basement membrane (GO:0005604);; Cellular Component: interstitial matrix (GO:0005614);; Biological Process: signal transduction (GO:0007165);; Molecular Function: heparin binding (GO:0008201);; Biological Process: positive regulation of cell-substrate adhesion (GO:0010811);; Biological Process: extracellular matrix organiz…	--	--	[R]	General function prediction only	Thyroglobulin type-1 repeat;; Thyroglobulin_1 repeat associated disordered domain;; Secreted protein acidic and rich in cysteine Ca binding region;; Kazal-type serine protease inhibitor domain;; EF hand	Thyroglobulin OS=Bos taurus OX=9913 GN=TG PE=1 SV=1	S	Function unknown	PREDICTED: SPARC-related modular calcium-binding protein 2 isoform X1 [Capra hircus]
gene10157	LOC106502505	0.937178	38	0.23884	12	0.234824	10	1.05067	43	1.04513	53	1.1561	57	0.47	20	1.084	51	0.0295151	1.5798	up	--	--	--	--	--	--	--	--	--	--	--	PREDICTED: uncharacterized protein LOC106502505 [Capra hircus]
gene10184	FOXN3	5.42873	1571	4.57064	1647	2.35584	723	7.97339	2347	7.02811	2576	7.8067	2783	4.118	1313.67	7.603	2568.67	0.00911498	1.22558	up	--	--	Molecular Function: transcription factor activity, sequence-specific DNA binding (GO:0003700);; Cellular Component: nucleus (GO:0005634);; Biological Process: mitotic G2 DNA damage checkpoint (GO:0007095);; Molecular Function: protein C-terminus binding (GO:0008022);; Molecular Function: sequence-specific DNA binding (GO:0043565);; Biological Process: negative regulation of transcription, DNA-tem…	K09407|0|chx:102189963|K09407 forkhead box protein N | (RefSeq) FOXN3; forkhead box N3	--	[K]	Transcription	Forkhead domain	Forkhead box protein N3 OS=Sus scrofa OX=9823 GN=FOXN3 PE=2 SV=1	K	Transcription	PREDICTED: forkhead box protein N3 isoform X1 [Capra hircus]
gene10189	PTPN21	34.5891	7698	10.236	2837	10.2099	2418	28.6995	6484	33.1613	9346	32.7478	8976	18.345	4317.67	31.536	8268.67	0.00522191	1.2796	up	[T]	Signal transduction mechanisms	Molecular Function: protein tyrosine phosphatase activity (GO:0004725);; Cellular Component: cytoskeleton (GO:0005856);; Biological Process: peptidyl-tyrosine dephosphorylation (GO:0035335);;	K18025|0|chx:102189131|K18025 tyrosine-protein phosphatase non-receptor type 14/21 [EC:3.1.3.48] | (RefSeq) PTPN21; protein tyrosine phosphatase, non-receptor type 21	--	[T]	Signal transduction mechanisms	Protein-tyrosine phosphatase;; FERM central domain;; FERM C-terminal PH-like domain;; FERM N-terminal domain	Receptor-type tyrosine-protein phosphatase F OS=Bos taurus OX=9913 GN=PTPRF PE=2 SV=1	T	Signal transduction mechanisms	PREDICTED: tyrosine-protein phosphatase non-receptor type 21 [Capra hircus]
gene1021	CBR3	9.11551	367	10.5106	527	6.52235	278	2.81022	115	2.07265	106	1.91787	95	8.716	390.667	2.267	105.333	0.00933152	-1.50296	down	[IQR]	Lipid transport and metabolism;; Secondary metabolites biosynthesis, transport and catabolism;; General function prediction only	Molecular Function: carbonyl reductase (NADPH) activity (GO:0004090);; Cellular Component: extracellular space (GO:0005615);; Cellular Component: nucleoplasm (GO:0005654);; Cellular Component: cytosol (GO:0005829);; Biological Process: cognition (GO:0050890);; Biological Process: oxidation-reduction process (GO:0055114);; Molecular Function: NADPH binding (GO:0070402);;	K00084|0|bta:516036|K00084 carbonyl reductase 3 [EC:1.1.1.184] | (RefSeq) CBR3; carbonyl reductase 3	Arachidonic acid metabolism (ko00590);; Metabolism of xenobiotics by cytochrome P450 (ko00980)	[Q]	Secondary metabolites biosynthesis, transport and catabolism	short chain dehydrogenase;; Enoyl-(Acyl carrier protein) reductase;; KR domain	Carbonyl reductase [NADPH] 1 OS=Pongo abelii OX=9601 GN=CBR1 PE=2 SV=3	S	Function unknown	Carbonyl reductase [NADPH] 3, partial [Bos mutus]
gene10214	DIO2	3.85192	1025	1.13532	376	0.913775	258	0.499411	135	0.348956	118	0.218652	72	1.967	553	0.356	108.333	0.0100853	-1.69388	down	[O]	Posttranslational modification, protein turnover, chaperones	Molecular Function: thyroxine 5'-deiodinase activity (GO:0004800);; Cellular Component: integral component of membrane (GO:0016021);; Biological Process: thyroid hormone catabolic process (GO:0042404);; Biological Process: hormone biosynthetic process (GO:0042446);; Biological Process: oxidation-reduction process (GO:0055114);;	K17904|9.76831e-175|phd:102344461|K17904 type II thyroxine 5'-deiodinase [EC:1.21.99.4] | (RefSeq) DIO2; iodothyronine deiodinase 2	Thyroid hormone signaling pathway (ko04919)	--	--	Iodothyronine deiodinase;; Iodothyronine deiodinase	Type II iodothyronine deiodinase OS=Bos taurus OX=9913 GN=DIO2 PE=2 SV=2	S	Function unknown	PREDICTED: type II iodothyronine deiodinase isoform X1 [Ovis aries musimon]
gene10248	IFT43	4.13516	232	2.34409	121	1.71653	96	0.806598	49	0.906521	65	0.853195	53	2.732	149.667	0.855	55.667	0.0410086	-1.022	down	--	--	Cellular Component: microtubule organizing center (GO:0005815);; Cellular Component: cilium (GO:0005929);; Cellular Component: intraciliary transport particle A (GO:0030991);; Biological Process: intraciliary retrograde transport (GO:0035721);; Biological Process: cilium assembly (GO:0060271);;	K19675|2.0192e-122|chx:102190236|K19675 intraflagellar transport protein 43 | (RefSeq) IFT43; intraflagellar transport 43	--	--	--	Intraflagellar transport protein 43	Intraflagellar transport protein 43 homolog OS=Bos taurus OX=9913 GN=IFT43 PE=2 SV=1	U	Intracellular trafficking, secretion, and vesicular transport	PREDICTED: intraflagellar transport protein 43 homolog isoform X2 [Capra hircus]
gene10262	FOS	37.7113	3051	109.351	11012	168.921	14453	1178.39	96771	851.539	87224	839.2	83598	105.328	9505.33	956.375	89197.7	0.000261616	2.82596	up	--	--	Molecular Function: RNA polymerase II core promoter proximal region sequence-specific DNA binding (GO:0000978);; Molecular Function: RNA polymerase II core promoter sequence-specific DNA binding (GO:0000979);; Molecular Function: transcriptional activator activity, RNA polymerase II core promoter proximal region sequence-specific binding (GO:0001077);; Molecular Function: chromatin binding (GO:00…	K04379|0|oas:443218|K04379 proto-oncogene protein c-fos | (RefSeq) FOS, C-FOS; Fos proto-oncogene, AP-1 transcription factor subunit	Endocrine resistance (ko01522);; MAPK signaling pathway (ko04010);; cAMP signaling pathway (ko04024);; Apoptosis (ko04210);; Osteoclast differentiation (ko04380);; Toll-like receptor signaling pathway (ko04620);; T cell receptor signaling pathway (ko04660);; B cell receptor signaling pathway (ko04662);; TNF signaling pathway (ko04668);; Circadian entrainment (ko04713);; Cholinergic synapse (ko047…	[K]	Transcription	bZIP transcription factor;; Basic region leucine zipper;; bZIP Maf transcription factor	Proto-oncogene c-Fos OS=Bos taurus OX=9913 GN=FOS PE=2 SV=2	K	Transcription	proto-oncogene c-Fos [Ovis aries]
gene10279	LTBP2	25.6583	9076	1.58173	697	3.04372	1139	0.498778	180	0.225447	101	0.16674	73	10.095	3637.33	0.297	118	6.56829e-05	-3.39363	down	--	--	Cellular Component: microfibril (GO:0001527);; Molecular Function: calcium ion binding (GO:0005509);; Cellular Component: proteinaceous extracellular matrix (GO:0005578);; Cellular Component: extracellular space (GO:0005615);; Molecular Function: heparin binding (GO:0008201);; Molecular Function: growth factor binding (GO:0019838);; Molecular Function: microfibril binding (GO:0050436);; Cellular …	K08023|0|oas:101107605|K08023 latent transforming growth factor beta binding protein 2/3/4 | (RefSeq) LTBP2; latent transforming growth factor beta binding protein 2	--	[T]	Signal transduction mechanisms	Calcium-binding EGF domain;; Complement Clr-like EGF-like;; TB domain;; EGF-like domain;; Human growth factor-like EGF;; Coagulation Factor Xa inhibitory site	Latent-transforming growth factor beta-binding protein 2 OS=Bos taurus OX=9913 GN=LTBP2 PE=1 SV=2	S	Function unknown	PREDICTED: latent-transforming growth factor beta-binding protein 2 isoform X1 [Capra hircus]
gene10281	NPC2	578.007	27608	32.881	2079	41.4608	2231	29.0566	1458	20.0548	1242	18.6733	1124	217.449	10639.3	22.595	1274.67	0.0412199	-1.92948	down	--	--	Cellular Component: lysosome (GO:0005764);; Cellular Component: endoplasmic reticulum (GO:0005783);; Biological Process: cholesterol metabolic process (GO:0008203);; Biological Process: response to virus (GO:0009615);; Molecular Function: cholesterol binding (GO:0015485);; Molecular Function: enzyme binding (GO:0019899);; Biological Process: intracellular cholesterol transport (GO:0032367);; Biol…	K13443|1.05051e-86|phd:102326861|K13443 Niemann-Pick C2 protein | (RefSeq) NPC2; NPC intracellular cholesterol transporter 2	Lysosome (ko04142)	[S]	Function unknown	ML domain	NPC intracellular cholesterol transporter 2 OS=Bos taurus OX=9913 GN=NPC2 PE=1 SV=1	S	Function unknown	PREDICTED: epididymal secretory protein E1 [Ovis aries]
gene10287	ALDH6A1	17.0055	1272	10.2385	953	5.54546	439	21.2744	1615	20.61	1952	22.002	2026	10.93	888	21.295	1864.33	0.0013495	1.36934	up	[C]	Energy production and conversion	Molecular Function: fatty-acyl-CoA binding (GO:0000062);; Molecular Function: aldehyde dehydrogenase (NAD) activity (GO:0004029);; Molecular Function: methylmalonate-semialdehyde dehydrogenase (acylating) activity (GO:0004491);; Cellular Component: nucleoplasm (GO:0005654);; Cellular Component: mitochondrion (GO:0005739);; Biological Process: thymine catabolic process (GO:0006210);; Biological Pr…	K00140|0|chx:102188773|K00140 malonate-semialdehyde dehydrogenase (acetylating) / methylmalonate-semialdehyde dehydrogenase [EC:1.2.1.18 1.2.1.27] | (RefSeq) ALDH6A1; aldehyde dehydrogenase 6 family member A1	Valine, leucine and isoleucine degradation (ko00280);; beta-Alanine metabolism (ko00410);; Inositol phosphate metabolism (ko00562);; Propanoate metabolism (ko00640);; Carbon metabolism (ko01200)	[EG]	Amino acid transport and metabolism;; Carbohydrate transport and metabolism	Aldehyde dehydrogenase family	Methylmalonate-semialdehyde dehydrogenase [acylating], mitochondrial OS=Bos taurus OX=9913 GN=ALDH6A1 PE=1 SV=1	I	Lipid transport and metabolism	PREDICTED: methylmalonate-semialdehyde dehydrogenase [acylating], mitochondrial isoform X1 [Pantholops hodgsonii]
gene10297	ACOT6	1.50273	148	1.55794	190	1.45162	151	3.00496	299	6.05366	750	6.26183	755	1.504	163	5.107	601.333	0.000473006	1.9069	up	[T]	Signal transduction mechanisms	Cellular Component: cytosol (GO:0005829);; Biological Process: acyl-CoA metabolic process (GO:0006637);; Molecular Function: thiolester hydrolase activity (GO:0016790);;	K11993|0|bta:516537|K11993 acyl-CoA thioesterase 6 [EC:3.1.2.-] | (RefSeq) ACOT6; acyl-CoA thioesterase 6	--	--	--	BAAT / Acyl-CoA thioester hydrolase C terminal;; Acyl-CoA thioester hydrolase/BAAT N-terminal region;; Dienelactone hydrolase family;; Prolyl oligopeptidase family;; Serine hydrolase (FSH1)	--	S	Function unknown	PREDICTED: LOW QUALITY PROTEIN: putative acyl-coenzyme A thioesterase 6 [Capra hircus]
gene10316	DPF3	0.101871	46	0.340708	191	0.212054	101	1.49737	682	1.28928	732	1.2515	691	0.218	112.667	1.346	701.667	0.000939209	2.43616	up	--	--	Molecular Function: nucleic acid binding (GO:0003676);; Biological Process: nervous system development (GO:0007399);; Molecular Function: zinc ion binding (GO:0008270);; Cellular Component: nBAF complex (GO:0071565);;	--	--	[K]	Transcription	N-terminal domain of DPF2/REQ.;; PHD-finger	Histone acetyltransferase KAT6B OS=Macaca fascicularis OX=9541 GN=KAT6B PE=2 SV=1	S	Function unknown	PREDICTED: zinc finger protein DPF3 isoform X1 [Bos taurus]
gene10321	PCNX1	6.63332	2828	2.80646	1406	2.18875	1069	5.83275	2522	7.58863	4082	7.35609	3849	3.876	1767.67	6.926	3484.33	0.000297527	1.29151	up	--	--	Cellular Component: integral component of membrane (GO:0016021);;	--	--	[S]	Function unknown	Pecanex protein (C-terminus)	--	S	Function unknown	PREDICTED: pecanex-like protein 1 isoform X1 [Capra hircus]
gene10336	SMOC1	1.56718	127	2.05339	193	2.39629	191	5.44293	406	5.69683	532	4.74675	437	2.006	170.333	5.296	458.333	0.0123883	1.48995	up	--	--	Biological Process: eye development (GO:0001654);; Molecular Function: calcium ion binding (GO:0005509);; Cellular Component: proteinaceous extracellular matrix (GO:0005578);; Biological Process: signal transduction (GO:0007165);; Biological Process: regulation of osteoblast differentiation (GO:0045667);; Biological Process: limb development (GO:0060173);;	--	--	[R]	General function prediction only	Thyroglobulin type-1 repeat;; Thyroglobulin_1 repeat associated disordered domain;; Secreted protein acidic and rich in cysteine Ca binding region;; Kazal-type serine protease inhibitor domain	Thyroglobulin OS=Bos taurus OX=9913 GN=TG PE=1 SV=1	S	Function unknown	PREDICTED: SPARC-related modular calcium-binding protein 1 isoform X2 [Capra hircus]
gene1034	PIGP	5.4087	173	6.36768	254	4.3853	150	13.7844	444	10.9957	440	10.8217	422	5.387	192.333	11.867	435.333	0.0146686	1.34873	up	--	--	Biological Process: GPI anchor biosynthetic process (GO:0006506);; Cellular Component: integral component of membrane (GO:0016021);; Molecular Function: phosphatidylinositol N-acetylglucosaminyltransferase activity (GO:0017176);;	K03861|2.84443e-87|oas:101110385|K03861 phosphatidylinositol glycan, class P | (RefSeq) PIGP; phosphatidylinositol glycan anchor biosynthesis class P	Glycosylphosphatidylinositol(GPI)-anchor biosynthesis (ko00563)	[S]	Function unknown	PIG-P	Phosphatidylinositol N-acetylglucosaminyltransferase subunit P OS=Pongo abelii OX=9601 GN=PIGP PE=2 SV=1	S	Function unknown	PREDICTED: LOW QUALITY PROTEIN: phosphatidylinositol glycan anchor biosynthesis, class P [Bubalus bubalis]
gene10346	EXD2	2.83914	390	0.818766	140	0.510893	75	1.94621	271	2.5703	447	2.55681	432	1.39	201.667	2.358	383.333	0.0498641	1.25688	up	[J]	Translation, ribosomal structure and biogenesis	Molecular Function: nucleic acid binding (GO:0003676);; Cellular Component: nucleus (GO:0005634);; Cellular Component: cytoplasm (GO:0005737);; Molecular Function: 3'-5' exonuclease activity (GO:0008408);; Biological Process: nucleic acid phosphodiester bond hydrolysis (GO:0090305);;	K20777|0|chx:102175029|K20777 exonuclease 3'-5' domain-containing protein 2 [EC:3.1.11.1] | (RefSeq) EXD2; exonuclease 3'-5' domain containing 2	--	[R]	General function prediction only	3'-5' exonuclease	--	S	Function unknown	PREDICTED: exonuclease 3&apos;-5&apos; domain-containing protein 2 isoform X2 [Capra hircus]
gene10365	TMEM229B	54.7647	8440	0.17124	33	0.165674	28	0.26841	42	0.607173	119	0.382992	73	18.367	2833.67	0.42	78	0.0388734	-2.43521	down	--	--	Cellular Component: integral component of membrane (GO:0016021);;	--	--	--	--	Putative ABC-transporter type IV	Transmembrane protein 229B OS=Bos taurus OX=9913 GN=TMEM229B PE=2 SV=1	S	Function unknown	PREDICTED: transmembrane protein 229B isoform X1 [Ovis aries]
gene10367	PLEK2	3.52215	234	0.591773	49	0.9358	66	0.074397	6	0.047603	5	0.155869	13	1.683	116.333	0.093	8	0.000238783	-2.87624	down	--	--	Cellular Component: intracellular (GO:0005622);; Biological Process: intracellular signal transduction (GO:0035556);;	K19993|0|phd:102325916|K19993 pleckstrin | (RefSeq) PLEK2; pleckstrin 2	--	--	--	PH domain;; Domain found in Dishevelled, Egl-10, and Pleckstrin (DEP);; Pleckstrin homology domain;; Pleckstrin homology domain;; PH domain	Pleckstrin OS=Canis lupus familiaris OX=9615 GN=PLEK PE=2 SV=1	U	Intracellular trafficking, secretion, and vesicular transport	PREDICTED: pleckstrin-2 [Ovis aries]
gene10382	MAX	34.3496	2574	67.415	6288	93.4223	7403	21.8485	1662	13.6252	1293	14.8171	1368	65.062	5421.67	16.764	1441	0.0488844	-1.54762	down	--	--	Molecular Function: RNA polymerase II core promoter proximal region sequence-specific DNA binding (GO:0000978);; Molecular Function: transcription factor activity, RNA polymerase II core promoter sequence-specific (GO:0000983);; Cellular Component: cytoplasm (GO:0005737);; Biological Process: regulation of transcription from RNA polymerase II promoter (GO:0006357);; Cellular Component: dendrite (…	K04453|6.265e-91|phd:102329726|K04453 Max protein | (RefSeq) MAX; MYC associated factor X	MAPK signaling pathway (ko04010);; Pathways in cancer (ko05200);; Transcriptional misregulation in cancer (ko05202);; Small cell lung cancer (ko05222)	[K]	Transcription	Helix-loop-helix DNA-binding domain	Protein max OS=Felis catus OX=9685 GN=MAX PE=2 SV=1	K	Transcription	PREDICTED: protein max isoform X1 [Bos taurus]
gene10396	MTHFD1	12.1904	1456	8.98685	1336	8.90191	1125	15.4243	1870	17.2298	2605	16.5012	2426	10.026	1305.67	16.385	2300.33	0.00266292	1.04151	up	[F]	Nucleotide transport and metabolism	Biological Process: neutrophil homeostasis (GO:0001780);; Biological Process: neural tube closure (GO:0001843);; Molecular Function: formate-tetrahydrofolate ligase activity (GO:0004329);; Molecular Function: methenyltetrahydrofolate cyclohydrolase activity (GO:0004477);; Molecular Function: methylenetetrahydrofolate dehydrogenase (NAD+) activity (GO:0004487);; Molecular Function: methylenetetrah…	K00288|0|chx:102186214|K00288 methylenetetrahydrofolate dehydrogenase (NADP+) / methenyltetrahydrofolate cyclohydrolase / formyltetrahydrofolate synthetase [EC:1.5.1.5 3.5.4.9 6.3.4.3] | (RefSeq) MTHFD1; methylenetetrahydrofolate dehydrogenase, cyclohydrolase and formyltetrahydrofolate synthetase 1	One carbon pool by folate (ko00670)	[H]	Coenzyme transport and metabolism	Formate--tetrahydrofolate ligase;; Tetrahydrofolate dehydrogenase/cyclohydrolase, NAD(P)-binding domain;; Tetrahydrofolate dehydrogenase/cyclohydrolase, catalytic domain	C-1-tetrahydrofolate synthase, cytoplasmic OS=Pongo abelii OX=9601 GN=MTHFD1 PE=2 SV=3	H	Coenzyme transport and metabolism	PREDICTED: C-1-tetrahydrofolate synthase, cytoplasmic [Capra hircus]
gene10423	SIX4	2.99021	674	4.61637	1294	1.2164	290	6.83069	1561	11.7098	3369	12.0584	3343	2.941	752.667	10.2	2757.67	0.00772296	1.87428	up	--	--	Molecular Function: RNA polymerase II core promoter proximal region sequence-specific DNA binding (GO:0000978);; Molecular Function: transcriptional activator activity, RNA polymerase II core promoter proximal region sequence-specific binding (GO:0001077);; Cellular Component: nucleus (GO:0005634);; Cellular Component: cytoplasm (GO:0005737);; Biological Process: regulation of synaptic growth at …	K15615|0|oas:101104155|K15615 homeobox protein SIX4 | (RefSeq) SIX4; SIX homeobox 4	Transcriptional misregulation in cancer (ko05202)	[K]	Transcription	Transcriptional regulator, SIX1, N-terminal SD domain;; Homeobox domain;; Homeobox KN domain	Homeobox protein SIX1 OS=Gorilla gorilla gorilla OX=9595 GN=SIX1 PE=3 SV=1	K	Transcription	PREDICTED: homeobox protein SIX4 isoform X1 [Capra hircus]
gene10440	DAAM1	4.29307	945	1.91311	525	1.63164	412	4.9306	1186	6.36589	1838	6.26098	1698	2.613	627.333	5.852	1574	2.38349e-08	1.62253	up	--	--	Cellular Component: stress fiber (GO:0001725);; Molecular Function: actin binding (GO:0003779);; Cellular Component: cytoplasm (GO:0005737);; Cellular Component: plasma membrane (GO:0005886);; Molecular Function: Rho GTPase binding (GO:0017048);; Biological Process: actin cytoskeleton organization (GO:0030036);; Molecular Function: identical protein binding (GO:0042802);;	K04512|0|myd:102755756|K04512 dishevelled associated activator of morphogenesis | (RefSeq) DAAM1; dishevelled associated activator of morphogenesis 1	Wnt signaling pathway (ko04310)	[TZ]	Signal transduction mechanisms;; Cytoskeleton	Formin Homology 2 Domain;; Diaphanous FH3 Domain;; Diaphanous GTPase-binding Domain	--	S	Function unknown	PREDICTED: disheveled-associated activator of morphogenesis 1 isoform X2 [Capra hircus]
gene10471	LGALS3	115.031	4472	124.642	6032	181.736	7472	46.5345	1837	11.513	567	12.5639	602	140.47	5992	23.537	1002	0.0219431	-1.92841	down	[K]	Transcription	Cellular Component: immunological synapse (GO:0001772);; Biological Process: monocyte chemotaxis (GO:0002548);; Cellular Component: extracellular space (GO:0005615);; Cellular Component: nucleus (GO:0005634);; Cellular Component: mitochondrial inner membrane (GO:0005743);; Molecular Function: IgE binding (GO:0019863);; Molecular Function: carbohydrate binding (GO:0030246);; Biological Process: ne…	K06831|1.04492e-96|chx:102186125|K06831 galectin-3 | (RefSeq) LGALS3; galectin 3	--	[W]	Extracellular structures	Galactoside-binding lectin	Galectin-3 OS=Canis lupus familiaris OX=9615 GN=LGALS3 PE=1 SV=3	S	Function unknown	PREDICTED: galectin-3 [Capra hircus]
gene1049	COL6A6	0.035251	11	0.135783	51	0.068666	22	1.31614	403	1.88949	721	1.89457	703	0.08	28	1.7	609	6.95788e-09	3.94771	up	[D]	Cell cycle control, cell division, chromosome partitioning	Cellular Component: proteinaceous extracellular matrix (GO:0005578);;	K06238|0|chx:102178401|K06238 collagen, type VI, alpha | (RefSeq) COL6A6; collagen type VI alpha 6 chain	PI3K-Akt signaling pathway (ko04151);; Focal adhesion (ko04510);; ECM-receptor interaction (ko04512);; Protein digestion and absorption (ko04974)	[W]	Extracellular structures	von Willebrand factor type A domain;; von Willebrand factor type A domain;; Collagen triple helix repeat (20 copies);; von Willebrand factor type A domain	Vitrin OS=Bos taurus OX=9913 GN=VIT PE=2 SV=2	S	Function unknown	PREDICTED: collagen alpha-6(VI) chain [Capra hircus]
gene10509	SQRDL	104.152	6915	10.4128	862	10.3806	730	4.33423	307	4.68675	395	5.04537	413	41.648	2835.67	4.689	371.667	0.015471	-2.00346	down	[I]	Lipid transport and metabolism	Cellular Component: mitochondrial inner membrane (GO:0005743);; Molecular Function: oxidoreductase activity (GO:0016491);; Biological Process: oxidation-reduction process (GO:0055114);;	K17218|0|phd:102321418|K17218 sulfide:quinone oxidoreductase [EC:1.8.5.4] | (RefSeq) SQRDL; sulfide quinone reductase-like (yeast)	Sulfur metabolism (ko00920)	[C]	Energy production and conversion	Pyridine nucleotide-disulphide oxidoreductase	--	S	Function unknown	PREDICTED: sulfide:quinone oxidoreductase, mitochondrial [Capra hircus]
gene10537	HDC	0.111562	10	0.132074	15	0	0	0.441475	40	0.488838	56	0.727286	80	0.081	8.333	0.553	58.667	0.026084	2.30229	up	[E]	Amino acid transport and metabolism	Biological Process: histamine biosynthetic process (GO:0001694);; Molecular Function: histidine decarboxylase activity (GO:0004398);; Biological Process: histidine catabolic process (GO:0006548);; Molecular Function: pyridoxal phosphate binding (GO:0030170);; Biological Process: catecholamine biosynthetic process (GO:0042423);;	K01590|0|chx:102176332|K01590 histidine decarboxylase [EC:4.1.1.22] | (RefSeq) HDC; histidine decarboxylase	Histidine metabolism (ko00340)	[E]	Amino acid transport and metabolism	Pyridoxal-dependent decarboxylase conserved domain	Histidine decarboxylase OS=Bos taurus OX=9913 GN=HDC PE=2 SV=1	E	Amino acid transport and metabolism	PREDICTED: histidine decarboxylase [Capra hircus]
gene10547	TNFAIP8L3	9.40379	617	2.64703	217	3.20371	223	1.43065	96	0.960469	80	0.955326	78	5.085	352.333	1.115	84.667	0.00771433	-1.51484	down	--	--	Cellular Component: cytoplasm (GO:0005737);; Cellular Component: plasma membrane (GO:0005886);; Molecular Function: phosphatidylinositol transporter activity (GO:0008526);; Biological Process: phospholipid transport (GO:0015914);; Molecular Function: phosphatidylinositol binding (GO:0035091);; Biological Process: positive regulation of phosphatidylinositol 3-kinase activity (GO:0043552);; Biologi…	--	--	--	--	Domain of unknown function (DUF758)	Tumor necrosis factor alpha-induced protein 8 OS=Bos taurus OX=9913 GN=TNFAIP8 PE=2 SV=1	A	RNA processing and modification	PREDICTED: tumor necrosis factor alpha-induced protein 8-like protein 3 isoform X2 [Bos taurus]
gene1055	METTL6	7.99546	382	9.14965	544	10.4214	527	2.05376	100	3.09866	188	3.00539	177	9.189	484.333	2.719	155	0.0194922	-1.39144	down	--	--	Molecular Function: methyltransferase activity (GO:0008168);; Biological Process: methylation (GO:0032259);;	K00599|0|chx:102179421|K00599 methyltransferase-like protein 6 [EC:2.1.1.-] | (RefSeq) METTL6; methyltransferase like 6	--	[R]	General function prediction only	Methyltransferase domain;; Methyltransferase domain;; Methyltransferase domain;; Methyltransferase domain;; Methyltransferase domain	Methyltransferase-like protein 6 OS=Pongo abelii OX=9601 GN=METTL6 PE=2 SV=1	S	Function unknown	PREDICTED: methyltransferase-like protein 6 [Capra hircus]
gene10555	TMOD2	0.836452	294	1.18589	519	0.386508	144	1.59957	556	2.76918	1201	3.06156	1291	0.803	319	2.477	1016	0.0115157	1.71022	up	--	--	Molecular Function: tropomyosin binding (GO:0005523);; Cellular Component: striated muscle thin filament (GO:0005865);; Biological Process: muscle contraction (GO:0006936);; Biological Process: neuron-neuron synaptic transmission (GO:0007270);; Biological Process: learning or memory (GO:0007611);; Cellular Component: integral component of membrane (GO:0016021);; Biological Process: myofibril asse…	K10370|0|chx:102170524|K10370 tropomodulin | (RefSeq) TMOD2; tropomodulin 2	--	[Z]	Cytoskeleton	Tropomodulin	Tropomodulin-1 OS=Bos taurus OX=9913 GN=TMOD1 PE=2 SV=1	S	Function unknown	PREDICTED: tropomodulin-2 [Capra hircus]
gene1056	EAF1	30.4938	5014	24.7097	5058	33.8613	5889	9.69412	1619	8.0816	1683	7.92027	1604	29.688	5320.33	8.565	1635.33	0.00522479	-1.40165	down	--	--	Biological Process: regulation of transcription, DNA-templated (GO:0006355);; Cellular Component: ELL-EAF complex (GO:0032783);; Cellular Component: intercellular bridge (GO:0045171);;	K15186|1.74996e-107|chx:102181906|K15186 ELL-associated factor | (RefSeq) EAF1; ELL associated factor 1	--	[K]	Transcription	RNA polymerase II transcription elongation factor	ELL-associated factor 1 OS=Pongo abelii OX=9601 GN=EAF1 PE=2 SV=1	K	Transcription	PREDICTED: ELL-associated factor 1 [Capra hircus]
gene10569	FAM214A	14.4042	2300	7.44696	1480	4.65478	786	14.3261	2302	25.5388	5047	25.8698	4949	8.835	1522	21.912	4099.33	0.00022749	1.66651	up	--	--	--	--	--	[S]	Function unknown	Chromosome segregation during meiosis;; Domain of unknown function (DUF4210)	Protein FAM214B OS=Macaca fascicularis OX=9541 GN=FAM214B PE=2 SV=1	S	Function unknown	PREDICTED: protein FAM214A isoform X1 [Capra hircus]
gene10579	PIGB	2.94107	251	1.33252	142	0.923155	84	2.02156	175	2.93623	317	3.0937	321	1.732	159	2.684	271	0.0310084	1.05904	up	[M]	Cell wall/membrane/envelope biogenesis	Molecular Function: mannosyltransferase activity (GO:0000030);; Cellular Component: endoplasmic reticulum membrane (GO:0005789);; Biological Process: GPI anchor biosynthetic process (GO:0006506);; Cellular Component: integral component of membrane (GO:0016021);; Biological Process: mannosylation (GO:0097502);;	K05286|0|chx:102187596|K05286 phosphatidylinositol glycan, class B [EC:2.4.1.-] | (RefSeq) PIGB; phosphatidylinositol glycan anchor biosynthesis class B	Glycosylphosphatidylinositol(GPI)-anchor biosynthesis (ko00563)	[MO]	Cell wall/membrane/envelope biogenesis;; Posttranslational modification, protein turnover, chaperones	Alg9-like mannosyltransferase family	GPI mannosyltransferase 3 OS=Bos taurus OX=9913 GN=PIGB PE=2 SV=1	S	Function unknown	PREDICTED: GPI mannosyltransferase 3 isoform X1 [Capra hircus]
gene10584	PYGO1	2.69042	884	2.82166	1154	2.0405	709	4.63535	1546	10.1045	4202	9.83455	3977	2.518	915.667	8.191	3241.67	0.000419539	1.87562	up	--	--	Biological Process: kidney development (GO:0001822);; Biological Process: hematopoietic progenitor cell differentiation (GO:0002244);; Cellular Component: nucleus (GO:0005634);; Biological Process: spermatid nucleus differentiation (GO:0007289);; Molecular Function: zinc ion binding (GO:0008270);; Biological Process: post-embryonic development (GO:0009791);; Biological Process: Wnt signaling path…	--	--	--	--	PHD-finger	--	S	Function unknown	PREDICTED: pygopus homolog 1 [Capra hircus]
gene10586	NEDD4	4.18047	888	4.16791	1106	2.4301	699	8.03296	2090	10.148	3336	9.37046	3060	3.593	897.667	9.184	2828.67	9.09314e-06	1.80768	up	--	--	Cellular Component: ubiquitin ligase complex (GO:0000151);; Cellular Component: chromatin (GO:0000785);; Biological Process: adaptive immune response (GO:0002250);; Biological Process: outflow tract morphogenesis (GO:0003151);; Biological Process: endocardial cushion development (GO:0003197);; Cellular Component: nucleus (GO:0005634);; Cellular Component: Golgi apparatus (GO:0005794);; Cellular C…	K10591|0|oas:101121425|K10591 E3 ubiquitin-protein ligase NEDD4 [EC:2.3.2.26] | (RefSeq) NEDD4; neural precursor cell expressed, developmentally down-regulated 4, E3 ubiquitin protein ligase	Ubiquitin mediated proteolysis (ko04120);; Endocytosis (ko04144);; Epstein-Barr virus infection (ko05169)	[O]	Posttranslational modification, protein turnover, chaperones	HECT-domain (ubiquitin-transferase);; WW domain	E3 ubiquitin-protein ligase NEDD4-like OS=Pongo abelii OX=9601 GN=NEDD4L PE=2 SV=1	O	Posttranslational modification, protein turnover, chaperones	PREDICTED: E3 ubiquitin-protein ligase NEDD4 isoform X1 [Capra hircus]
gene10587	RFX7	4.76344	1319	1.66522	574	1.10975	325	4.25588	1196	5.93202	2079	5.73109	1954	2.513	739.333	5.306	1743	0.00215688	1.54564	up	--	--	Molecular Function: RNA polymerase II core promoter proximal region sequence-specific DNA binding (GO:0000978);; Molecular Function: transcription factor activity, sequence-specific DNA binding (GO:0003700);; Cellular Component: nucleus (GO:0005634);; Biological Process: regulation of transcription from RNA polymerase II promoter (GO:0006357);;	--	--	--	--	RFX DNA-binding domain;; Poxvirus D5 protein-like	Transcription factor RFX3 OS=Macaca fascicularis OX=9541 GN=RFX3 PE=2 SV=1	K	Transcription	PREDICTED: DNA-binding protein RFX7 [Capra hircus]
gene10616	ANXA2	285.682	15783	284.065	19536	435.893	25469	135.514	7600	88.7156	6206	87.5069	5954	335.213	20262.7	103.912	6586.67	0.0481306	-1.29852	down	--	--	Biological Process: angiogenesis (GO:0001525);; Biological Process: membrane raft assembly (GO:0001765);; Molecular Function: phosphatidylserine binding (GO:0001786);; Molecular Function: protein binding (GO:0001948);; Molecular Function: protease binding (GO:0002020);; Biological Process: negative regulation of receptor internalization (GO:0002091);; Molecular Function: calcium channel activity …	K17092|0|phd:102343784|K17092 annexin A2 | (RefSeq) ANXA2; annexin A2	--	[U]	Intracellular trafficking, secretion, and vesicular transport	Annexin	Annexin A2 OS=Ovis aries OX=9940 GN=ANXA2 PE=1 SV=1	S	Function unknown	PREDICTED: annexin A2 isoform X1 [Ovis aries]
gene10623	TLN2	2.28516	830	5.44574	2461	6.56286	2520	16.223	5979	21.6222	9939	21.3393	9540	4.765	1937	19.728	8486	0.00814491	1.94926	up	--	--	Cellular Component: ruffle (GO:0001726);; Molecular Function: structural constituent of cytoskeleton (GO:0005200);; Cellular Component: cytoskeleton (GO:0005856);; Cellular Component: focal adhesion (GO:0005925);; Biological Process: cytoskeletal anchoring at plasma membrane (GO:0007016);; Biological Process: cell adhesion (GO:0007155);; Molecular Function: actin filament binding (GO:0051015);;	K06271|0|chx:102175583|K06271 talin | (RefSeq) TLN2; talin 2	Rap1 signaling pathway (ko04015);; Focal adhesion (ko04510);; Platelet activation (ko04611);; HTLV-I infection (ko05166)	[Z]	Cytoskeleton	I/LWEQ domain;; Vinculin Binding Site;; Talin, middle domain;; N-terminal or F0 domain of Talin-head FERM;; FERM central domain;; FERM N-terminal domain	Moesin OS=Bos taurus OX=9913 GN=MSN PE=2 SV=3	S	Function unknown	PREDICTED: talin-2 isoform X1 [Ovis aries musimon]
gene1063	GALNT15	39.0924	6726	5.96398	1278	3.04571	555	1.95974	343	0.465655	102	0.621864	132	16.034	2853	1.016	192.333	0.00519729	-2.53647	down	[G]	Carbohydrate transport and metabolism	Cellular Component: Golgi membrane (GO:0000139);; Biological Process: protein glycosylation (GO:0006486);; Cellular Component: integral component of membrane (GO:0016021);; Molecular Function: transferase activity, transferring glycosyl groups (GO:0016757);; Cellular Component: transport vesicle (GO:0030133);; Molecular Function: carbohydrate binding (GO:0030246);;	K00710|0|chx:102182734|K00710 polypeptide N-acetylgalactosaminyltransferase [EC:2.4.1.41] | (RefSeq) GALNT15; polypeptide N-acetylgalactosaminyltransferase 15	Mucin type O-Glycan biosynthesis (ko00512)	[O]	Posttranslational modification, protein turnover, chaperones	Glycosyl transferase family 2;; Ricin-type beta-trefoil lectin domain;; Glycosyltransferase like family 2	Polypeptide N-acetylgalactosaminyltransferase 1 OS=Sus scrofa OX=9823 GN=GALNT1 PE=2 SV=1	S	Function unknown	PREDICTED: polypeptide N-acetylgalactosaminyltransferase 15 [Capra hircus]
gene10630	LACTB	12.0782	904	12.1104	1133	14.7782	1171	17.5722	1336	28.3819	2693	29.2171	2702	12.989	1069.33	25.057	2243.67	0.0486561	1.14149	up	[V]	Defense mechanisms	Cellular Component: mitochondrion (GO:0005739);; Molecular Function: hydrolase activity (GO:0016787);;	K17382|0|chx:102172902|K17382 serine beta-lactamase-like protein LACTB, mitochondrial | (RefSeq) LACTB; lactamase beta	--	--	--	Beta-lactamase	Serine beta-lactamase-like protein LACTB, mitochondrial OS=Bos taurus OX=9913 GN=LACTB PE=1 SV=2	V	Defense mechanisms	PREDICTED: serine beta-lactamase-like protein LACTB, mitochondrial isoform X1 [Ovis aries musimon]
gene10635	CA12	0.234298	46	0.03282	8	0.094611	16	0.362225	61	0.564692	120	0.520301	104	0.121	23.333	0.482	95	0.00341336	2.12316	up	[P]	Inorganic ion transport and metabolism	Molecular Function: carbonate dehydratase activity (GO:0004089);; Biological Process: one-carbon metabolic process (GO:0006730);; Molecular Function: zinc ion binding (GO:0008270);; Cellular Component: integral component of membrane (GO:0016021);; Biological Process: chloride ion homeostasis (GO:0055064);;	K01672|1.00995e-175|oas:101111288|K01672 carbonic anhydrase [EC:4.2.1.1] | (RefSeq) CA12; carbonic anhydrase 12	Nitrogen metabolism (ko00910)	[R]	General function prediction only	Eukaryotic-type carbonic anhydrase	Carbonic anhydrase 12 OS=Oryctolagus cuniculus OX=9986 GN=CA12 PE=2 SV=2	P	Inorganic ion transport and metabolism	PREDICTED: carbonic anhydrase 12 isoform X5 [Capra hircus]
gene10637	FBXL22	1.05705	55	0.186678	13	0.07324	5	1.33087	70	1.68302	111	2.18327	139	0.439	24.333	1.732	106.667	0.00747816	2.21504	up	--	--	Biological Process: protein ubiquitination (GO:0016567);; Cellular Component: Z disc (GO:0030018);; Biological Process: proteasome-mediated ubiquitin-dependent protein catabolic process (GO:0043161);; Molecular Function: ubiquitin protein ligase activity (GO:0061630);;	K10288|5.62157e-134|ssc:100518229|K10288 F-box and leucine-rich repeat protein 22 | (RefSeq) FBXL22; F-box and leucine rich repeat protein 22	--	--	--	--	F-box and leucine-rich protein 22 OS=Bos taurus OX=9913 GN=FBXL22 PE=2 SV=1	S	Function unknown	PREDICTED: F-box and leucine-rich protein 22 isoform X2 [Ovis aries musimon]
gene10643	PPIB	219.604	7869	133.958	5975	179.012	6784	55.0604	2003	46.3559	2103	46.8163	2066	177.525	6876	49.411	2057.33	0.000326976	-1.42222	down	[O]	Posttranslational modification, protein turnover, chaperones	Biological Process: protein peptidyl-prolyl isomerization (GO:0000413);; Molecular Function: peptidyl-prolyl cis-trans isomerase activity (GO:0003755);; Cellular Component: nucleus (GO:0005634);; Cellular Component: endoplasmic reticulum lumen (GO:0005788);; Cellular Component: focal adhesion (GO:0005925);; Cellular Component: membrane (GO:0016020);; Molecular Function: protein complex binding (G…	K03768|2.93759e-139|chx:102169391|K03768 peptidyl-prolyl cis-trans isomerase B (cyclophilin B) [EC:5.2.1.8] | (RefSeq) PPIB; peptidylprolyl isomerase B	--	[O]	Posttranslational modification, protein turnover, chaperones	Cyclophilin type peptidyl-prolyl cis-trans isomerase/CLD	Peptidyl-prolyl cis-trans isomerase B OS=Bos taurus OX=9913 GN=PPIB PE=1 SV=4	O	Posttranslational modification, protein turnover, chaperones	PREDICTED: peptidyl-prolyl cis-trans isomerase B [Capra hircus]
gene10650	OAZ2	77.0159	1652	54.7315	1462	35.9912	817	77.9946	1698	103.54	2812	99.912	2639	55.913	1310.33	93.816	2383	0.002913	1.11469	up	--	--	Cellular Component: cytosol (GO:0005829);; Biological Process: polyamine metabolic process (GO:0006595);; Molecular Function: ornithine decarboxylase inhibitor activity (GO:0008073);; Biological Process: negative regulation of catalytic activity (GO:0043086);; Biological Process: positive regulation of protein catabolic process (GO:0045732);; Biological Process: positive regulation of intracellul…	K16613|4.60063e-119|tup:102472904|K16613 ornithine decarboxylase antizyme 2 | (RefSeq) OAZ2; ornithine decarboxylase antizyme 2	--	[E]	Amino acid transport and metabolism	Ornithine decarboxylase antizyme	Ornithine decarboxylase antizyme 2 OS=Pongo abelii OX=9601 GN=OAZ2 PE=2 SV=1	S	Function unknown	ornithine decarboxylase antizyme 2 [Elephantulus edwardii]
gene10675	L2HGDH	1.06938	147	2.80765	480	3.23141	469	8.73007	1215	10.2539	1780	9.79612	1654	2.369	365.333	9.593	1549.67	0.0119628	1.90627	up	[G]	Carbohydrate transport and metabolism	Cellular Component: mitochondrion (GO:0005739);; Cellular Component: integral component of membrane (GO:0016021);; Biological Process: cellular protein metabolic process (GO:0044267);; Molecular Function: 2-hydroxyglutarate dehydrogenase activity (GO:0047545);; Biological Process: oxidation-reduction process (GO:0055114);;	K00109|0|chx:102190421|K00109 2-hydroxyglutarate dehydrogenase [EC:1.1.99.2] | (RefSeq) L2HGDH; L-2-hydroxyglutarate dehydrogenase	Butanoate metabolism (ko00650)	[S]	Function unknown	FAD dependent oxidoreductase	L-2-hydroxyglutarate dehydrogenase, mitochondrial OS=Bos taurus OX=9913 GN=L2HGDH PE=2 SV=1	C	Energy production and conversion	PREDICTED: L-2-hydroxyglutarate dehydrogenase, mitochondrial isoform X1 [Capra hircus]
gene10687	MGAT2	18.885	1866	9.92657	1221	12.3397	1290	5.26504	528	4.15017	520	4.05544	494	13.717	1459	4.49	514	0.00357224	-1.15735	down	--	--	Cellular Component: Golgi stack (GO:0005795);; Molecular Function: alpha-1,6-mannosylglycoprotein 2-beta-N-acetylglucosaminyltransferase activity (GO:0008455);; Biological Process: oligosaccharide biosynthetic process (GO:0009312);; Cellular Component: integral component of membrane (GO:0016021);; Biological Process: protein N-linked glycosylation via asparagine (GO:0018279);;	K00736|0|chx:102188772|K00736 alpha-1,6-mannosyl-glycoprotein beta-1,2-N-acetylglucosaminyltransferase [EC:2.4.1.143] | (RefSeq) MGAT2; mannosyl (alpha-1,6-)-glycoprotein beta-1,2-N-acetylglucosaminyltransferase	N-Glycan biosynthesis (ko00510)	[G]	Carbohydrate transport and metabolism	N-acetylglucosaminyltransferase II (MGAT2)	Alpha-1,6-mannosyl-glycoprotein 2-beta-N-acetylglucosaminyltransferase OS=Sus scrofa OX=9823 GN=MGAT2 PE=3 SV=1	S	Function unknown	PREDICTED: alpha-1,6-mannosyl-glycoprotein 2-beta-N-acetylglucosaminyltransferase [Ovis aries musimon]
gene10708	STARD9	2.1224	1194	0.595553	414	0.513554	324	1.62419	879	1.96831	1482	2.43703	1500	1.077	644	2.01	1287	0.012072	1.32382	up	--	--	Molecular Function: microtubule motor activity (GO:0003777);; Molecular Function: ATP binding (GO:0005524);; Cellular Component: nucleoplasm (GO:0005654);; Cellular Component: Golgi apparatus (GO:0005794);; Cellular Component: centriole (GO:0005814);; Biological Process: microtubule-based movement (GO:0007018);; Molecular Function: microtubule binding (GO:0008017);; Biological Process: metabolic …	K16491|0|chx:102176048|K16491 StAR-related lipid transfer protein 9 | (RefSeq) STARD9; StAR related lipid transfer domain containing 9	--	--	--	START domain	--	S	Function unknown	PREDICTED: stAR-related lipid transfer protein 9 isoform X6 [Capra hircus]
gene10714	GANC	1.85322	274	0.791875	146	0.431552	68	4.42611	666	6.9264	1276	6.12334	1117	1.026	162.667	5.825	1019.67	5.54682e-10	2.84854	up	[G]	Carbohydrate transport and metabolism	Molecular Function: hydrolase activity, hydrolyzing O-glycosyl compounds (GO:0004553);; Biological Process: carbohydrate metabolic process (GO:0005975);; Molecular Function: carbohydrate binding (GO:0030246);;	K12317|0|chx:102189487|K12317 neutral alpha-glucosidase C [EC:3.2.1.20] | (RefSeq) GANC; glucosidase alpha, neutral C	Galactose metabolism (ko00052);; Starch and sucrose metabolism (ko00500)	[GMO]	Carbohydrate transport and metabolism;; Cell wall/membrane/envelope biogenesis;; Posttranslational modification, protein turnover, chaperones	Glycosyl hydrolases family 31;; Galactose mutarotase-like	Neutral alpha-glucosidase C (Fragment) OS=Macaca fascicularis OX=9541 GN=GANC PE=2 SV=2	G	Carbohydrate transport and metabolism	PREDICTED: neutral alpha-glucosidase C isoform X1 [Capra hircus]
gene10755	GCHFR	7.30912	442	4.27884	322	6.25091	399	9.81464	602	9.49293	726	9.2086	685	5.946	387.667	9.505	671	0.0238625	1.00467	up	--	--	Cellular Component: cytosol (GO:0005829);; Biological Process: negative regulation of biosynthetic process (GO:0009890);; Molecular Function: hydrolase activity (GO:0016787);; Cellular Component: dendrite (GO:0030425);; Cellular Component: nuclear membrane (GO:0031965);; Cellular Component: melanosome (GO:0042470);;	--	--	--	--	GTP cyclohydrolase I feedback regulatory protein (GFRP)	GTP cyclohydrolase 1 feedback regulatory protein OS=Bos taurus OX=9913 GN=GCHFR PE=3 SV=1	K	Transcription	DNAJC17 [Cervus elaphus hippelaphus]
gene10760	RPUSD2	2.53901	181	5.26699	467	5.92305	446	0.839417	61	1.33945	121	1.211	107	4.576	364.667	1.13	96.333	0.0339414	-1.61893	down	[J]	Translation, ribosomal structure and biogenesis	Cellular Component: mitochondrion (GO:0005739);; Molecular Function: pseudouridine synthase activity (GO:0009982);; Molecular Function: deaminase activity (GO:0019239);; Biological Process: tRNA pseudouridine synthesis (GO:0031119);; Molecular Function: RNA binding (GO:0044822);;	--	--	[A]	RNA processing and modification	RNA pseudouridylate synthase	RNA pseudouridylate synthase domain-containing protein 1 OS=Bos taurus OX=9913 GN=RPUSD1 PE=2 SV=1	J	Translation, ribosomal structure and biogenesis	PREDICTED: RNA pseudouridylate synthase domain-containing protein 2 [Pantholops hodgsonii]
gene10764	IVD	9.05609	1086	6.17176	922	5.89386	748	13.6401	1661	17.1222	2600	16.9046	2497	7.041	918.667	15.889	2252.67	2.47732e-07	1.51661	up	[I]	Lipid transport and metabolism	Molecular Function: fatty-acyl-CoA binding (GO:0000062);; Cellular Component: mitochondrial matrix (GO:0005759);; Biological Process: leucine catabolic process (GO:0006552);; Molecular Function: isovaleryl-CoA dehydrogenase activity (GO:0008470);; Molecular Function: electron carrier activity (GO:0009055);; Biological Process: fatty acid beta-oxidation using acyl-CoA dehydrogenase (GO:0033539);; …	K00253|0|chx:102176611|K00253 isovaleryl-CoA dehydrogenase [EC:1.3.8.4] | (RefSeq) IVD; isovaleryl-CoA dehydrogenase	Valine, leucine and isoleucine degradation (ko00280)	[EI]	Amino acid transport and metabolism;; Lipid transport and metabolism	Acyl-CoA dehydrogenase, N-terminal domain;; Acyl-CoA dehydrogenase, C-terminal domain;; Acyl-CoA dehydrogenase, middle domain;; Acyl-CoA dehydrogenase, C-terminal domain	Isovaleryl-CoA dehydrogenase, mitochondrial OS=Bos taurus OX=9913 GN=IVD PE=2 SV=1	I	Lipid transport and metabolism	PREDICTED: isovaleryl-CoA dehydrogenase, mitochondrial isoform X2 [Capra hircus]
gene10768	C10H15orf52	6.79	1301	3.95137	941	2.45463	502	8.63055	1711	11.8823	2902	11.1728	2689	4.399	914.667	10.562	2434	4.34461e-06	1.6767	up	--	--	--	--	--	--	--	Domain of unknown function (DUF4594)	Coiled-coil domain-containing protein 9B OS=Pongo abelii OX=9601 GN=CCDC9B PE=2 SV=1	S	Function unknown	PREDICTED: uncharacterized protein C15orf52 homolog isoform X3 [Capra hircus]
gene1077	KAT2B	31.8783	5157	13.0157	2621	9.89131	1693	23.3738	3839	34.1101	6987	33.9858	6770	18.262	3157	30.49	5865.33	0.00533652	1.19989	up	--	--	Cellular Component: kinetochore (GO:0000776);; Molecular Function: RNA polymerase II regulatory region sequence-specific DNA binding (GO:0000977);; Molecular Function: transcription coactivator activity (GO:0003713);; Molecular Function: histone acetyltransferase activity (GO:0004402);; Molecular Function: lysine N-acetyltransferase activity, acting on acetyl phosphate as donor (GO:0004468);; Mol…	K06062|0|ssc:100626923|K06062 histone acetyltransferase [EC:2.3.1.48] | (RefSeq) KAT2B; lysine acetyltransferase 2B	Notch signaling pathway (ko04330);; Thyroid hormone signaling pathway (ko04919);; HTLV-I infection (ko05166);; Viral carcinogenesis (ko05203)	[BK]	Chromatin structure and dynamics;; Transcription	PCAF (P300/CBP-associated factor) N-terminal domain;; Bromodomain;; Acetyltransferase (GNAT) family;; Acetyltransferase (GNAT) domain	Bromodomain-containing protein 2 OS=Canis lupus familiaris OX=9615 GN=BRD2 PE=3 SV=1	BK	Chromatin structure and dynamics;; Transcription	PREDICTED: LOW QUALITY PROTEIN: histone acetyltransferase KAT2B [Capra hircus]
gene10770	PLCB2	17.8076	3072	0.64452	141	0.895964	166	0.442974	79	0.457701	102	0.443541	96	6.449	1126.33	0.448	92.333	0.0255618	-2.23888	down	--	--	Molecular Function: phosphatidylinositol phospholipase C activity (GO:0004435);; Molecular Function: signal transducer activity (GO:0004871);; Molecular Function: calcium ion binding (GO:0005509);; Cellular Component: cytoplasm (GO:0005737);; Biological Process: lipid catabolic process (GO:0016042);; Biological Process: intracellular signal transduction (GO:0035556);; Biological Process: sensory …	K05858|0|chx:102169966|K05858 phosphatidylinositol phospholipase C, beta [EC:3.1.4.11] | (RefSeq) PLCB2; phospholipase C beta 2	Inositol phosphate metabolism (ko00562);; Rap1 signaling pathway (ko04015);; Calcium signaling pathway (ko04020);; cGMP-PKG signaling pathway (ko04022);; Chemokine signaling pathway (ko04062);; Phosphatidylinositol signaling system (ko04070);; Sphingolipid signaling pathway (ko04071);; Phospholipase D signaling pathway (ko04072);; Adrenergic signaling in cardiomyocytes (ko04261);; Vascular smooth…	[I]	Lipid transport and metabolism	PLC-beta C terminal;; Phosphatidylinositol-specific phospholipase C, X domain;; Phosphatidylinositol-specific phospholipase C, Y domain;; Phosphoinositide-specific phospholipase C, efhand-like;; C2 domain	1-phosphatidylinositol 4,5-bisphosphate phosphodiesterase beta-1 OS=Bos taurus OX=9913 GN=PLCB1 PE=1 SV=1	S	Function unknown	PREDICTED: 1-phosphatidylinositol 4,5-bisphosphate phosphodiesterase beta-2 isoform X1 [Capra hircus]
gene10790	C10H15orf41	2.09713	172	1.67596	173	1.78205	155	4.24957	365	5.24061	555	5.52813	574	1.852	166.667	5.006	498	1.38323e-05	1.73278	up	--	--	--	--	--	--	--	Protein of unknown function TPD sequence-motif	Uncharacterized protein C15orf41 homolog OS=Bos taurus OX=9913 PE=2 SV=1	S	Function unknown	PREDICTED: uncharacterized protein C15orf41 homolog isoform X1 [Capra hircus]
gene10799	ACTC1	2.72788	161	420.757	30824	100.669	6266	9.99565	598	4.8781	364	5.461	396	174.718	12417	6.778	452.667	0.0072923	-2.90648	down	[Z]	Cytoskeleton	Cellular Component: stress fiber (GO:0001725);; Molecular Function: ATP binding (GO:0005524);; Cellular Component: striated muscle thin filament (GO:0005865);; Cellular Component: actin filament (GO:0005884);; Biological Process: regulation of blood pressure (GO:0008217);; Biological Process: response to virus (GO:0009615);; Biological Process: positive regulation of gene expression (GO:0010628);…	K12314|0|ccw:104684380|K12314 actin, alpha cardiac muscle | (RefSeq) ACTC1; actin, alpha, cardiac muscle 1	Cardiac muscle contraction (ko04260);; Adrenergic signaling in cardiomyocytes (ko04261)	[Z]	Cytoskeleton	Actin	Actin, alpha cardiac muscle 1 OS=Bos taurus OX=9913 GN=ACTC1 PE=2 SV=1	Z	Cytoskeleton	PREDICTED: actin, alpha cardiac muscle 1 [Elephantulus edwardii]
gene10897	LOC108636909	0.44266	16	0.640366	29	0.367572	14	2.28125	84	3.46456	158	1.99904	89	0.484	19.667	2.582	110.333	0.000215734	2.42327	up	--	--	Molecular Function: nucleic acid binding (GO:0003676);; Molecular Function: endonuclease activity (GO:0004519);; Molecular Function: ribonuclease activity (GO:0004540);; Cellular Component: lysosome (GO:0005764);; Cellular Component: extracellular exosome (GO:0070062);; Biological Process: RNA phosphodiester bond hydrolysis (GO:0090501);;	--	--	--	--	Pancreatic ribonuclease	Ribonuclease K6 OS=Bos taurus OX=9913 GN=RNASE6 PE=1 SV=3	A	RNA processing and modification	PREDICTED: ribonuclease K6-like [Capra hircus]
gene1091	FBXO42	8.41858	1915	23.5675	6609	22.6628	5401	4.31041	987	4.58579	1317	4.6019	1287	18.216	4641.67	4.499	1197	0.0339414	-1.62759	down	[M]	Cell wall/membrane/envelope biogenesis	--	K10317|0|chx:102179718|K10317 F-box protein 42 | (RefSeq) FBXO42; F-box protein 42	--	[R]	General function prediction only	Galactose oxidase, central domain;; Galactose oxidase, central domain;; Kelch motif;; Kelch motif;; Kelch motif;; Kelch motif;; F-box-like;; F-box domain	F-box only protein 42 OS=Pongo abelii OX=9601 GN=FBXO42 PE=2 SV=1	S	Function unknown	PREDICTED: F-box only protein 42 [Capra hircus]
gene10910	KLHL33	2.06181	348	2.63462	547	1.76675	315	20.2628	3465	35.3245	7456	33.675	6911	2.154	403.333	29.754	5944	2.25892e-16	3.80929	up	[M]	Cell wall/membrane/envelope biogenesis	Molecular Function: actin binding (GO:0003779);; Molecular Function: ubiquitin-protein transferase activity (GO:0004842);; Cellular Component: actin cytoskeleton (GO:0015629);; Biological Process: protein ubiquitination (GO:0016567);; Cellular Component: Cul3-RING ubiquitin ligase complex (GO:0031463);;	K13957|0|chx:102179008|K13957 kelch-like protein 33 | (RefSeq) KLHL33; kelch like family member 33	--	[R]	General function prediction only	Kelch motif;; Kelch motif;; BTB/POZ domain;; Kelch motif;; BTB And C-terminal Kelch;; Galactose oxidase, central domain;; Galactose oxidase, central domain;; Kelch motif	Kelch-like protein 9 OS=Bos taurus OX=9913 GN=KLHL9 PE=2 SV=1	S	Function unknown	PREDICTED: kelch-like protein 33 isoform X1 [Capra hircus]
gene10943	RNASE6	5.99411	241	3.49286	175	1.96685	84	0.758013	31	0.994328	51	1.30952	65	3.818	166.667	1.021	49	0.0183371	-1.35117	down	--	--	Molecular Function: nucleic acid binding (GO:0003676);; Molecular Function: endonuclease activity (GO:0004519);; Molecular Function: ribonuclease activity (GO:0004540);; Cellular Component: lysosome (GO:0005764);; Cellular Component: extracellular exosome (GO:0070062);; Biological Process: RNA phosphodiester bond hydrolysis (GO:0090501);;	K01172|5.39362e-96|chx:102175215|K01172 ribonuclease 6/7/8 [EC:3.1.27.-] | (RefSeq) RNASE6; ribonuclease A family member k6	--	--	--	Pancreatic ribonuclease	Ribonuclease K6 OS=Bos taurus OX=9913 GN=RNASE6 PE=1 SV=3	A	RNA processing and modification	PREDICTED: ribonuclease K6 [Capra hircus]
gene10950	LOC102173852	4.24048	141	2.87854	119	1.6441	58	31.6716	1065	13.8061	580	11.8363	483	2.921	106	19.105	709.333	2.5061e-06	2.86451	up	--	--	Molecular Function: nucleic acid binding (GO:0003676);; Molecular Function: ribonuclease A activity (GO:0004522);; Cellular Component: extracellular region (GO:0005576);; Biological Process: RNA phosphodiester bond hydrolysis, endonucleolytic (GO:0090502);;	K01168|1.90196e-83|chx:102173852|K01168 pancreatic ribonuclease [EC:3.1.27.5] | (RefSeq) brain ribonuclease	--	--	--	Pancreatic ribonuclease	Brain ribonuclease OS=Bos taurus OX=9913 GN=BRN PE=1 SV=3	A	RNA processing and modification	PREDICTED: brain ribonuclease-like isoform X1 [Ovis aries]
gene10956	NDRG2	84.9564	6599	55.7898	5409	44.3358	3652	164.974	13052	166.001	16357	102.029	9768	61.694	5220	144.334	13059	0.000193663	1.5773	up	--	--	Biological Process: negative regulation of cytokine production (GO:0001818);; Cellular Component: nucleoplasm (GO:0005654);; Cellular Component: Golgi apparatus (GO:0005794);; Cellular Component: centrosome (GO:0005813);; Biological Process: regulation of vascular endothelial growth factor production (GO:0010574);; Biological Process: Wnt signaling pathway (GO:0016055);; Biological Process: subst…	--	--	[S]	Function unknown	Ndr family	Protein NDRG2 OS=Bos taurus OX=9913 GN=NDRG2 PE=2 SV=1	S	Function unknown	protein NDRG2 [Bos taurus]
gene1106	RCC2	35.5916	5102	19.0408	3380	21.6514	3286	5.85804	854	4.68258	851	5.68778	1006	25.428	3922.67	5.409	903.667	1.64985e-08	-1.76631	down	[DZ]	Cell cycle control, cell division, chromosome partitioning;; Cytoskeleton	Cellular Component: nucleus (GO:0005634);; Cellular Component: plasma membrane (GO:0005886);; Biological Process: integrin-mediated signaling pathway (GO:0007229);; Molecular Function: microtubule binding (GO:0008017);; Biological Process: regulation of fibroblast migration (GO:0010762);; Biological Process: positive regulation of G2/M transition of mitotic cell cycle (GO:0010971);; Molecular Fun…	--	--	[S]	Function unknown	Regulator of chromosome condensation (RCC1) repeat;; Regulator of chromosome condensation (RCC1) repeat	RCC1 and BTB domain-containing protein 2 OS=Pongo abelii OX=9601 GN=RCBTB2 PE=2 SV=1	DZ	Cell cycle control, cell division, chromosome partitioning;; Cytoskeleton	protein RCC2 isoform X1 [Delphinapterus leucas]
gene11072	AJUBA	20.3974	2278	3.94674	549	4.05743	480	1.40978	160	1.96809	279	1.68671	232	9.467	1102.33	1.688	223.667	0.00810511	-1.6878	down	--	--	Biological Process: negative regulation of transcription from RNA polymerase II promoter (GO:0000122);; Cellular Component: P-body (GO:0000932);; Molecular Function: chromatin binding (GO:0003682);; Molecular Function: transcription corepressor activity (GO:0003714);; Cellular Component: nucleus (GO:0005634);; Cellular Component: transcription factor complex (GO:0005667);; Cellular Component: mic…	K16682|0|phd:102324833|K16682 LIM domain-containing protein | (RefSeq) AJUBA; ajuba LIM protein	Hippo signaling pathway (ko04390);; Hippo signaling pathway -multiple species (ko04392)	[T]	Signal transduction mechanisms	LIM domain	LIM domain-containing protein ajuba OS=Bos taurus OX=9913 GN=AJUBA PE=3 SV=1	S	Function unknown	PREDICTED: LIM domain-containing protein ajuba [Capra hircus]
gene11079	C10H14orf119	15.8615	804	9.37297	591	9.49655	509	3.29482	170	4.56134	293	4.25905	266	11.577	634.667	4.038	243	0.00105624	-1.09259	down	--	--	--	--	--	--	--	Domain of unknown function (DUF4508)	--	S	Function unknown	PREDICTED: uncharacterized protein C14orf119 homolog isoform X1 [Myotis davidii]
gene11088	SLC22A17	1.37786	212	0.706261	135	0.391515	64	2.93515	457	1.25918	245	1.37529	260	0.825	137	1.857	320.667	0.0252828	1.53154	up	--	--	Molecular Function: transmembrane signaling receptor activity (GO:0004888);; Cellular Component: vacuolar membrane (GO:0005774);; Cellular Component: integral component of plasma membrane (GO:0005887);; Biological Process: signal transduction (GO:0007165);; Molecular Function: organic anion transmembrane transporter activity (GO:0008514);; Biological Process: organic anion transport (GO:0015711);…	K08213|0|pale:102880938|K08213 MFS transporter, OCT family, solute carrier family 22 (organic cation transporter), member 17 | (RefSeq) SLC22A17; solute carrier family 22 member 17	--	[R]	General function prediction only	Sugar (and other) transporter;; Major Facilitator Superfamily	Solute carrier family 22 member 17 OS=Bos taurus OX=9913 GN=SLC22A17 PE=2 SV=1	U	Intracellular trafficking, secretion, and vesicular transport	PREDICTED: solute carrier family 22 member 17 isoform X2 [Ovis aries musimon]
gene11118	CHMP4A	25.7964	1180	9.54269	543	10.0612	487	3.84127	179	4.05498	235	3.72844	210	15.133	736.667	3.875	208	0.000165427	-1.4146	down	--	--	Cellular Component: ESCRT III complex (GO:0000815);; Biological Process: cell separation after cytokinesis (GO:0000920);; Cellular Component: nucleus (GO:0005634);; Biological Process: posttranslational protein targeting to endoplasmic reticulum membrane (GO:0006620);; Biological Process: nucleus organization (GO:0006997);; Biological Process: vacuolar transport (GO:0007034);; Biological Process:…	K12194|2.33376e-110|bom:102270324|K12194 charged multivesicular body protein 4 | (RefSeq) CHMP4A; charged multivesicular body protein 4A	Endocytosis (ko04144)	[U]	Intracellular trafficking, secretion, and vesicular transport	Snf7	Charged multivesicular body protein 4a OS=Bos taurus OX=9913 GN=CHMP4A PE=2 SV=1	U	Intracellular trafficking, secretion, and vesicular transport	PREDICTED: LOW QUALITY PROTEIN: charged multivesicular body protein 4a [Capra hircus]
gene11131	RIPK3	15.7692	1136	2.98515	269	4.40655	337	2.40321	165	1.28451	118	1.74653	148	7.72	580.667	1.811	143.667	0.0423288	-1.39117	down	[B]	Chromatin structure and dynamics	Biological Process: regulation of T cell mediated cytotoxicity (GO:0001914);; Molecular Function: NF-kappaB-inducing kinase activity (GO:0004704);; Molecular Function: ATP binding (GO:0005524);; Biological Process: I-kappaB kinase/NF-kappaB signaling (GO:0007249);; Biological Process: positive regulation of phosphatase activity (GO:0010922);; Biological Process: activation of protein kinase activ…	K08847|0|chx:102185184|K08847 receptor-interacting serine/threonine-protein kinase 3 [EC:2.7.11.1] | (RefSeq) RIPK3; receptor interacting serine/threonine kinase 3	Cytosolic DNA-sensing pathway (ko04623);; TNF signaling pathway (ko04668)	[T]	Signal transduction mechanisms	Protein tyrosine kinase;; Protein kinase domain;; RIP homotypic interaction motif	Receptor-interacting serine/threonine-protein kinase 2 OS=Bos taurus OX=9913 GN=RIPK2 PE=2 SV=1	T	Signal transduction mechanisms	PREDICTED: receptor-interacting serine/threonine-protein kinase 3 isoform X2 [Capra hircus]
gene11146	NEO1	5.80587	1473	2.3495	759	2.70028	751	5.44929	1437	8.58398	2804	8.57274	2683	3.619	994.333	7.535	2308	4.69968e-05	1.46519	up	[X]	Mobilome: prophages, transposons	Molecular Function: receptor activity (GO:0004872);; Cellular Component: nucleoplasm (GO:0005654);; Cellular Component: Golgi apparatus (GO:0005794);; Cellular Component: integral component of plasma membrane (GO:0005887);; Biological Process: axon guidance (GO:0007411);; Biological Process: positive regulation of BMP signaling pathway (GO:0030513);; Molecular Function: co-receptor binding (GO:00…	K06766|0|oas:101117081|K06766 neogenin | (RefSeq) NEO1; neogenin 1	Cell adhesion molecules (CAMs) (ko04514)	[T]	Signal transduction mechanisms	Neogenin C-terminus;; Fibronectin type III domain;; Immunoglobulin I-set domain;; Immunoglobulin domain;; Immunoglobulin domain;; Immunoglobulin domain;; Purple acid Phosphatase, N-terminal domain;; Immunoglobulin V-set domain;; Interferon-alpha/beta receptor, fibronectin type III;; CD80-like C2-set immunoglobulin domain;; Uncharacterised conserved protein (DUF2369);; Ig-like domain on T-cell sur…	Receptor-type tyrosine-protein phosphatase F OS=Bos taurus OX=9913 GN=PTPRF PE=2 SV=1	S	Function unknown	PREDICTED: neogenin isoform X1 [Capra hircus]
gene11148	ADPGK	22.4663	2206	6.43932	788	6.77005	703	3.33642	333	4.02421	501	4.03801	489	11.892	1232.33	3.8	441	0.0383581	-1.03797	down	[G]	Carbohydrate transport and metabolism	Cellular Component: extracellular region (GO:0005576);; Cellular Component: endoplasmic reticulum (GO:0005783);; Biological Process: glycolytic process (GO:0006096);; Cellular Component: membrane (GO:0016020);; Molecular Function: ADP-specific glucokinase activity (GO:0043843);; Molecular Function: metal ion binding (GO:0046872);;	K08074|0|chx:102181503|K08074 ADP-dependent glucokinase [EC:2.7.1.147] | (RefSeq) ADPGK; ADP dependent glucokinase	Glycolysis / Gluconeogenesis (ko00010);; Carbon metabolism (ko01200)	[GR]	Carbohydrate transport and metabolism;; General function prediction only	ADP-specific Phosphofructokinase/Glucokinase conserved region	ADP-dependent glucokinase OS=Bos taurus OX=9913 GN=ADPGK PE=2 SV=1	G	Carbohydrate transport and metabolism	PREDICTED: ADP-dependent glucokinase isoform X4 [Ovis aries musimon]
gene11159	PKM	132.158	12245	491.326	56515	444.312	43436	1893.2	177546	1645.83	192510	1646.02	187240	355.932	37398.7	1728.35	185765	0.0082188	2.09031	up	[G]	Carbohydrate transport and metabolism	Molecular Function: magnesium ion binding (GO:0000287);; Molecular Function: pyruvate kinase activity (GO:0004743);; Cellular Component: nucleus (GO:0005634);; Cellular Component: mitochondrion (GO:0005739);; Cellular Component: plasma membrane (GO:0005886);; Cellular Component: cilium (GO:0005929);; Biological Process: glycolytic process (GO:0006096);; Biological Process: programmed cell death (…	K00873|0|chx:102178731|K00873 pyruvate kinase [EC:2.7.1.40] | (RefSeq) PKM, PKM2; pyruvate kinase, muscle	Glycolysis / Gluconeogenesis (ko00010);; Purine metabolism (ko00230);; Pyruvate metabolism (ko00620);; Carbon metabolism (ko01200);; Biosynthesis of amino acids (ko01230);; Glucagon signaling pathway (ko04922);; Type II diabetes mellitus (ko04930);; Viral carcinogenesis (ko05203);; Central carbon metabolism in cancer (ko05230)	[G]	Carbohydrate transport and metabolism	Pyruvate kinase, barrel domain;; Pyruvate kinase, alpha/beta domain	Pyruvate kinase PKM OS=Oryctolagus cuniculus OX=9986 GN=PKM PE=1 SV=4	G	Carbohydrate transport and metabolism	pyruvate kinase PKM isoform X2 [Odocoileus virginianus texanus]
gene11160	GRAMD2	18.5557	2496	0.530022	87	0.900321	117	0.693204	94	0.273279	48	0.25761	43	6.662	900	0.408	61.667	0.0385446	-2.21382	down	--	--	--	--	--	[S]	Function unknown	GRAM domain	GRAM domain-containing protein 2B OS=Pongo abelii OX=9601 GN=GRAMD2B PE=2 SV=1	S	Function unknown	PREDICTED: GRAM domain-containing protein 2 isoform X2 [Capra hircus]
gene11168	UACA	16.1357	3466	8.32912	2204	8.77838	1965	15.0113	3256	22.0183	5991	22.6198	5951	11.081	2545	19.883	5066	0.000106139	1.23984	up	[T]	Signal transduction mechanisms	Cellular Component: nucleus (GO:0005634);; Cellular Component: mitochondrion (GO:0005739);; Cellular Component: cytoskeleton (GO:0005856);; Cellular Component: extracellular exosome (GO:0070062);; Biological Process: apoptotic signaling pathway (GO:0097190);; Biological Process: regulation of NIK/NF-kappaB signaling (GO:1901222);;	--	--	--	--	Ankyrin repeats (3 copies);; Ankyrin repeats (many copies);; Ankyrin repeats (many copies);; Ankyrin repeat;; Ankyrin repeat	Uveal autoantigen with coiled-coil domains and ankyrin repeats protein OS=Bos taurus OX=9913 GN=UACA PE=1 SV=1	S	Function unknown	PREDICTED: uveal autoantigen with coiled-coil domains and ankyrin repeats isoform X2 [Capra hircus]
gene11187	ITGA11	0.184408	36	0.501384	120	0.009751	2	3.78215	733	2.30537	557	2.32317	546	0.232	52.667	2.804	612	0.0052768	2.79923	up	--	--	Biological Process: osteoblast differentiation (GO:0001649);; Cellular Component: focal adhesion (GO:0005925);; Biological Process: substrate-dependent cell migration (GO:0006929);; Biological Process: cell-matrix adhesion (GO:0007160);; Biological Process: integrin-mediated signaling pathway (GO:0007229);; Biological Process: cell adhesion mediated by integrin (GO:0033627);; Cellular Component: …	K06587|0|chx:102171074|K06587 integrin alpha 11 | (RefSeq) ITGA11; integrin subunit alpha 11	PI3K-Akt signaling pathway (ko04151);; Focal adhesion (ko04510);; ECM-receptor interaction (ko04512);; Regulation of actin cytoskeleton (ko04810);; Hypertrophic cardiomyopathy (HCM) (ko05410);; Arrhythmogenic right ventricular cardiomyopathy (ARVC) (ko05412);; Dilated cardiomyopathy (ko05414)	[W]	Extracellular structures	Integrin alpha;; von Willebrand factor type A domain;; von Willebrand factor type A domain;; FG-GAP repeat;; Repeat domain in Vibrio, Colwellia, Bradyrhizobium and Shewanella	Integrin alpha-2 (Fragment) OS=Bos taurus OX=9913 GN=ITGA2 PE=2 SV=1	U	Intracellular trafficking, secretion, and vesicular transport	PREDICTED: integrin alpha-11 isoform X1 [Capra hircus]
gene11206	SMAD6	134.557	17005	0.783397	124	2.18768	293	1.05421	136	1.1702	188	1.08742	170	45.843	5807.33	1.104	164.667	0.0118963	-2.77155	down	--	--	Molecular Function: RNA polymerase II core promoter proximal region sequence-specific DNA binding (GO:0000978);; Biological Process: ureteric bud development (GO:0001657);; Biological Process: heart valve development (GO:0003170);; Biological Process: ventricular septum development (GO:0003281);; Molecular Function: chromatin binding (GO:0003682);; Molecular Function: transcription factor activit…	K04677|0|oas:101103068|K04677 mothers against decapentaplegic homolog 6 | (RefSeq) SMAD6; SMAD family member 6	TGF-beta signaling pathway (ko04350)	[TK]	Signal transduction mechanisms;; Transcription	MH2 domain;; MH1 domain	Mothers against decapentaplegic homolog 2 OS=Pongo abelii OX=9601 GN=SMAD2 PE=2 SV=1	K	Transcription	PREDICTED: mothers against decapentaplegic homolog 6 isoform X1 [Capra hircus]
gene11225	DPP8	9.44002	3112	5.7233	2349	3.59027	1252	11.6602	3902	15.7031	6554	15.7709	6401	6.251	2237.67	14.378	5619	1.21157e-05	1.58966	up	[E]	Amino acid transport and metabolism	Cellular Component: nucleoplasm (GO:0005654);; Cellular Component: cytoplasm (GO:0005737);; Biological Process: proteolysis (GO:0006508);; Molecular Function: serine-type peptidase activity (GO:0008236);;	K08655|0|oas:101119728|K08655 dipeptidyl-peptidase 8 [EC:3.4.14.5] | (RefSeq) DPP8; dipeptidyl peptidase 8	--	[O]	Posttranslational modification, protein turnover, chaperones	Dipeptidyl peptidase IV (DPP IV) N-terminal region;; Prolyl oligopeptidase family;; X-Pro dipeptidyl-peptidase (S15 family)	Dipeptidyl peptidase 4 OS=Bos taurus OX=9913 GN=DPP4 PE=1 SV=3	E	Amino acid transport and metabolism	PREDICTED: dipeptidyl peptidase 8 isoform X1 [Ovis aries]
gene11226	IGDCC4	0.319632	76	0.397308	117	0.223794	56	4.36602	1046	4.68195	1399	4.84142	1407	0.314	83	4.63	1284	1.43825e-19	3.9576	up	--	--	--	--	--	[T]	Signal transduction mechanisms	Fibronectin type III domain;; Immunoglobulin domain;; Immunoglobulin I-set domain;; Immunoglobulin domain;; Immunoglobulin domain;; Purple acid Phosphatase, N-terminal domain;; Immunoglobulin V-set domain;; CD80-like C2-set immunoglobulin domain	Receptor-type tyrosine-protein phosphatase F OS=Bos taurus OX=9913 GN=PTPRF PE=2 SV=1	S	Function unknown	PREDICTED: immunoglobulin superfamily DCC subclass member 4 isoform X1 [Capra hircus]
gene11228	PARP16	8.10386	885	8.58618	1167	12.5873	1453	3.37523	374	3.01717	417	3.31915	447	9.759	1168.33	3.237	412.667	0.0482416	-1.2358	down	--	--	Molecular Function: NAD+ ADP-ribosyltransferase activity (GO:0003950);; Cellular Component: nuclear envelope (GO:0005635);; Biological Process: activation of signaling protein activity involved in unfolded protein response (GO:0006987);; Cellular Component: integral component of membrane (GO:0016021);; Molecular Function: kinase binding (GO:0019900);; Molecular Function: protein serine/threonine …	K00774|0|chx:102168543|K00774 poly [ADP-ribose] polymerase 16 [EC:2.4.2.30] | (RefSeq) PARP16; poly(ADP-ribose) polymerase family member 16	--	--	--	Poly(ADP-ribose) polymerase catalytic domain	Poly [ADP-ribose] polymerase 6 OS=Pongo abelii OX=9601 GN=PARP6 PE=2 SV=1	S	Function unknown	PREDICTED: mono [ADP-ribose] polymerase PARP16 isoform X1 [Capra hircus]
gene11229	CILP	2.87326	483	28.6624	5736	23.4987	4059	142.778	24191	135.779	28575	134.814	27695	18.345	3426	137.791	26820.3	0.00767422	2.43289	up	--	--	Cellular Component: proteinaceous extracellular matrix (GO:0005578);; Cellular Component: extracellular space (GO:0005615);; Biological Process: negative regulation of insulin-like growth factor receptor signaling pathway (GO:0043569);; Cellular Component: extracellular exosome (GO:0070062);;	--	--	--	--	Mucin-2 protein WxxW repeating region;; Immunoglobulin domain;; Immunoglobulin domain;; CarboxypepD_reg-like domain;; Thrombospondin type 1 domain;; Immunoglobulin I-set domain;; Carboxypeptidase regulatory-like domain;; Immunoglobulin domain	Cartilage intermediate layer protein 1 (Fragment) OS=Sus scrofa OX=9823 GN=CILP PE=1 SV=1	O	Posttranslational modification, protein turnover, chaperones	PREDICTED: cartilage intermediate layer protein 1 isoform X1 [Capra hircus]
gene11236	KBTBD13	0	0	0	0	0.123176	12	1.40975	132	1.29045	151	1.54403	175	0.041	4	1.415	152.667	0.00967568	2.90143	up	[M]	Cell wall/membrane/envelope biogenesis	Molecular Function: ubiquitin-protein transferase activity (GO:0004842);; Biological Process: protein ubiquitination (GO:0016567);; Cellular Component: Cul3-RING ubiquitin ligase complex (GO:0031463);;	--	--	[R]	General function prediction only	Kelch motif;; Kelch motif;; Kelch motif;; Galactose oxidase, central domain;; BTB/POZ domain;; Galactose oxidase, central domain	Kelch-like protein 9 OS=Bos taurus OX=9913 GN=KLHL9 PE=2 SV=1	S	Function unknown	PREDICTED: kelch repeat and BTB domain-containing protein 13 [Capra hircus]
gene11237	RASL12	19.3564	1952	4.19895	528	3.93728	421	0.86669	90	0.966056	125	0.866908	108	9.164	967	0.9	107.667	1.09546e-05	-2.4862	down	--	--	Molecular Function: GTP binding (GO:0005525);; Cellular Component: intracellular (GO:0005622);; Biological Process: small GTPase mediated signal transduction (GO:0007264);; Cellular Component: membrane (GO:0016020);;	K07854|0|oas:101118025|K07854 Ras-like protein family member 12 | (RefSeq) RASL12; RAS like family 12	--	[R]	General function prediction only	Ras family;; Ras of Complex, Roc, domain of DAPkinase;; ADP-ribosylation factor family	Ras-like protein family member 12 OS=Bos taurus OX=9913 GN=RASL12 PE=2 SV=1	S	Function unknown	PREDICTED: ras-like protein family member 12 [Ovis aries musimon]
gene1124	MRTO4	11.4094	1257	26.2481	3606	40.956	4774	7.17991	807	5.60134	787	6.22597	845	26.205	3212.33	6.336	813	0.0464633	-1.62884	down	[J]	Translation, ribosomal structure and biogenesis	Biological Process: ribosomal large subunit assembly (GO:0000027);; Biological Process: nuclear-transcribed mRNA catabolic process (GO:0000956);; Biological Process: cytoplasmic translation (GO:0002181);; Molecular Function: structural constituent of ribosome (GO:0003735);; Cellular Component: nucleoplasm (GO:0005654);; Cellular Component: nucleolus (GO:0005730);; Biological Process: rRNA process…	K14815|2.33463e-146|bta:509932|K14815 mRNA turnover protein 4 | (RefSeq) MRTO4; MRT4 homolog, ribosome maturation factor	--	[A]	RNA processing and modification	Ribosomal protein L10	mRNA turnover protein 4 homolog OS=Bos taurus OX=9913 GN=MRTO4 PE=2 SV=1	J	Translation, ribosomal structure and biogenesis	mRNA turnover protein 4 homolog [Bos taurus]
gene11249	STYX	6.72711	1321	4.03465	986	2.80885	584	5.26504	1050	7.8779	1959	7.88357	1906	4.524	963.667	7.009	1638.33	0.00952064	1.02787	up	[T]	Signal transduction mechanisms	Cellular Component: nucleus (GO:0005634);; Cellular Component: cytoplasm (GO:0005737);; Biological Process: protein dephosphorylation (GO:0006470);; Biological Process: spermatogenesis (GO:0007283);; Molecular Function: protein tyrosine/serine/threonine phosphatase activity (GO:0008138);; Biological Process: MAPK export from nucleus (GO:0045204);; Biological Process: regulation of ERK1 and ERK2 c…	K18042|8.41365e-159|lve:103070948|K18042 serine/threonine/tyrosine-interacting protein | (RefSeq) STYX; serine/threonine/tyrosine interacting protein	--	[V]	Defense mechanisms	Dual specificity phosphatase, catalytic domain	Serine/threonine/tyrosine-interacting protein OS=Pongo abelii OX=9601 GN=STYX PE=2 SV=1	T	Signal transduction mechanisms	PREDICTED: serine/threonine/tyrosine-interacting protein [Lipotes vexillifer]
gene11256	MTX3	2.04678	98	1.03052	54	0.495487	47	1.62212	107	2.7637	224	3.18888	231	1.191	66.333	2.525	187.333	0.000275613	1.70083	up	[O]	Posttranslational modification, protein turnover, chaperones	Cellular Component: mitochondrial outer membrane (GO:0005741);; Biological Process: protein targeting to mitochondrion (GO:0006626);;	K17776|3.68799e-170|chx:102178831|K17776 metaxin | (RefSeq) MTX3; metaxin 3	--	[U]	Intracellular trafficking, secretion, and vesicular transport	Outer mitochondrial membrane transport complex protein;; Glutathione S-transferase, C-terminal domain;; Glutathione S-transferase N-terminal domain;; Glutathione S-transferase, C-terminal domain	Metaxin-1 OS=Sus scrofa OX=9823 GN=MTX1 PE=2 SV=1	U	Intracellular trafficking, secretion, and vesicular transport	PREDICTED: metaxin-3 isoform X3 [Capra hircus]
gene11259	HOMER1	1.78231	700	3.44798	1685	1.16398	484	5.79961	2311	8.22448	4088	8.17671	3952	2.131	956.333	7.4	3450.33	0.00673003	1.84717	up	--	--	Biological Process: skeletal muscle contraction (GO:0003009);; Cellular Component: postsynaptic density of dendrite (GO:0014069);; Cellular Component: Z disc (GO:0030018);; Cellular Component: cell junction (GO:0030054);; Cellular Component: axon (GO:0030424);; Molecular Function: G-protein coupled glutamate receptor binding (GO:0035256);; Cellular Component: costamere (GO:0043034);; Molecular Fu…	K15010|0|phd:102329299|K15010 homer | (RefSeq) HOMER1; homer scaffolding protein 1	FoxO signaling pathway (ko04068);; Glutamatergic synapse (ko04724)	--	--	WH1 domain	Homer protein homolog 1 OS=Bos taurus OX=9913 GN=HOMER1 PE=2 SV=1	Z	Cytoskeleton	PREDICTED: homer protein homolog 1 isoform X2 [Ovis aries]
gene11266	LHFPL2	8.72371	1711	3.06079	752	4.68253	973	1.34487	282	1.94922	480	2.06522	494	5.489	1145.33	1.786	418.667	0.00992037	-1.1133	down	--	--	Cellular Component: integral component of membrane (GO:0016021);;	--	--	[S]	Function unknown	Lipoma HMGIC fusion partner-like protein	LHFPL tetraspan subfamily member 4 protein OS=Bos taurus OX=9913 GN=LHFPL4 PE=2 SV=1	U	Intracellular trafficking, secretion, and vesicular transport	PREDICTED: lipoma HMGIC fusion partner-like 2 protein [Ovis aries musimon]
gene11283	F2RL2	86.8345	9898	21.4454	3043	16.7523	2020	11.0156	1275	2.91757	422	2.62231	369	41.677	4987	5.519	688.667	0.0265617	-1.89098	down	--	--	Biological Process: blood coagulation (GO:0007596);; Molecular Function: thrombin-activated receptor activity (GO:0015057);; Cellular Component: integral component of membrane (GO:0016021);; Cellular Component: apical plasma membrane (GO:0016324);; Biological Process: thrombin-activated receptor signaling pathway (GO:0070493);;	K04235|0|chx:102171427|K04235 coagulation factor II (thrombin) receptor-like 2 | (RefSeq) F2RL2; coagulation factor II thrombin receptor like 2	Neuroactive ligand-receptor interaction (ko04080);; Axon guidance (ko04360);; Complement and coagulation cascades (ko04610)	--	--	7 transmembrane receptor (rhodopsin family)	Proteinase-activated receptor 3 OS=Bos taurus OX=9913 GN=F2RL2 PE=2 SV=1	U	Intracellular trafficking, secretion, and vesicular transport	PREDICTED: proteinase-activated receptor 3 [Capra hircus]
gene11298	SFXN1	22.1889	2831	6.66995	1059	6.42709	867	3.00938	390	3.171	513	2.94122	462	11.762	1585.67	3.041	455	0.00521558	-1.32582	down	--	--	Cellular Component: mitochondrial inner membrane (GO:0005743);; Biological Process: iron ion transport (GO:0006826);; Molecular Function: ion transmembrane transporter activity (GO:0015075);; Cellular Component: integral component of membrane (GO:0016021);; Biological Process: erythrocyte differentiation (GO:0030218);; Biological Process: ion transmembrane transport (GO:0034220);; Biological Proc…	--	--	[R]	General function prediction only	Tricarboxylate carrier	Sideroflexin-1 OS=Bos taurus OX=9913 GN=SFXN1 PE=2 SV=3	U	Intracellular trafficking, secretion, and vesicular transport	PREDICTED: sideroflexin-1 isoform X1 [Ovis aries]
gene11310	CDO1	27.7305	1584	5.54071	394	2.58146	156	2.73856	159	0.983559	72	0.980433	69	11.951	711.333	1.568	100	0.0456765	-1.80685	down	[R]	General function prediction only	Biological Process: sulfur amino acid biosynthetic process (GO:0000097);; Molecular Function: iron ion binding (GO:0005506);; Cellular Component: cytosol (GO:0005829);; Molecular Function: cysteine dioxygenase activity (GO:0017172);; Biological Process: L-cysteine catabolic process to pyruvate, using cysteine dioxygenase (GO:0019451);; Biological Process: taurine biosynthetic process (GO:0042412)…	K00456|8.43621e-146|phd:102322838|K00456 cysteine dioxygenase [EC:1.13.11.20] | (RefSeq) CDO1; cysteine dioxygenase type 1	Cysteine and methionine metabolism (ko00270);; Taurine and hypotaurine metabolism (ko00430)	[E]	Amino acid transport and metabolism	Cysteine dioxygenase type I;; PCO_ADO	Cysteine dioxygenase type 1 OS=Bos taurus OX=9913 GN=CDO1 PE=2 SV=1	E	Amino acid transport and metabolism	PREDICTED: cysteine dioxygenase type 1 [Capra hircus]
gene11316	FEM1C	12.1821	1893	6.90803	1336	7.25811	1192	10.2955	1625	14.7465	2901	15.8739	3036	8.783	1473.67	13.639	2520.67	0.00352321	1.00847	up	[T]	Signal transduction mechanisms	Cellular Component: nucleoplasm (GO:0005654);; Cellular Component: cytoplasm (GO:0005737);; Biological Process: protein ubiquitination (GO:0016567);;	--	--	[R]	General function prediction only	Ankyrin repeats (3 copies);; Ankyrin repeats (many copies);; Ankyrin repeat;; Ankyrin repeat;; Ankyrin repeats (many copies)	Protein fem-1 homolog C OS=Bos taurus OX=9913 GN=FEM1C PE=2 SV=1	S	Function unknown	protein fem-1 homolog C [Bos taurus]
gene11325	NREP	8.33674	636	40.9772	3868	31.6734	2555	53.9458	4157	172.239	16509	173.918	16211	26.996	2353	133.367	12292.3	0.0298523	1.96855	up	--	--	Biological Process: regulation of transforming growth factor beta receptor signaling pathway (GO:0017015);;	--	--	--	--	Neuronal protein 3.1 (p311)	Neuronal regeneration-related protein OS=Pongo abelii OX=9601 GN=NREP PE=3 SV=1	S	Function unknown	PREDICTED: neuronal regeneration-related protein-like [Lipotes vexillifer]
gene11329	APC	5.19552	1855	2.34574	1000	1.52984	818	3.36671	1513	7.48316	3274	7.12627	3489	3.024	1224.33	5.992	2758.67	0.000805086	1.41474	up	--	--	Biological Process: mitotic cytokinesis (GO:0000281);; Cellular Component: kinetochore (GO:0000776);; Biological Process: cell fate specification (GO:0001708);; Cellular Component: nucleus (GO:0005634);; Cellular Component: centrosome (GO:0005813);; Cellular Component: cytoplasmic microtubule (GO:0005881);; Cellular Component: cell-cell adherens junction (GO:0005913);; Cellular Component: bicellu…	K02085|0|chx:102184724|K02085 adenomatosis polyposis coli protein | (RefSeq) APC; APC, WNT signaling pathway regulator	Wnt signaling pathway (ko04310);; Hippo signaling pathway (ko04390);; Signaling pathways regulating pluripotency of stem cells (ko04550);; Regulation of actin cytoskeleton (ko04810);; HTLV-I infection (ko05166);; Pathways in cancer (ko05200);; MicroRNAs in cancer (ko05206);; Colorectal cancer (ko05210);; Endometrial cancer (ko05213);; Basal cell carcinoma (ko05217)	[TZ]	Signal transduction mechanisms;; Cytoskeleton	Armadillo-associated region on APC;; APC basic domain;; EB-1 Binding Domain;; APC repeat;; Unstructured region on APC between 1st and 2nd catenin-bdg motifs;; Unstructured region on APC between SAMP and APC_crr;; Unstructured region on APC between APC_crr regions 5 and 6;; Unstructured region on APC between 1st two creatine-rich regions;; SAMP Motif;; Armadillo/beta-catenin-like repeat;; Unstruct…	--	U	Intracellular trafficking, secretion, and vesicular transport	PREDICTED: adenomatous polyposis coli protein isoform X1 [Capra hircus]
gene11348	BCL2L11	4.97995	900	2.14696	433	4.0086	628	1.48384	245	1.31936	241	1.47495	266	3.712	653.667	1.426	250.667	0.0366341	-1.02415	down	--	--	Biological Process: in utero embryonic development (GO:0001701);; Biological Process: B cell homeostasis (GO:0001782);; Biological Process: B cell apoptotic process (GO:0001783);; Biological Process: kidney development (GO:0001822);; Biological Process: myeloid cell homeostasis (GO:0002262);; Cellular Component: mitochondrion (GO:0005739);; Cellular Component: cytosol (GO:0005829);; Cellular Comp…	K16341|1.76759e-103|oas:100505402|K16341 Bcl-2-like protein 11 | (RefSeq) BCL2L11, Bim; BCL2 like 11	EGFR tyrosine kinase inhibitor resistance (ko01521);; FoxO signaling pathway (ko04068);; PI3K-Akt signaling pathway (ko04151);; Apoptosis (ko04210);; Apoptosis - multiple species (ko04215);; Non-alcoholic fatty liver disease (NAFLD) (ko04932);; MicroRNAs in cancer (ko05206)	--	--	Bim protein N-terminus;; Bcl-x interacting, BH3 domain	--	O	Posttranslational modification, protein turnover, chaperones	PREDICTED: bcl-2-like protein 11 isoform X1 [Bubalus bubalis]
gene11355	MAL	45.8616	1807	13.2256	649	17.3857	725	7.82766	314	7.39891	370	5.78943	281	25.491	1060.33	7.005	321.667	0.0114012	-1.25834	down	--	--	Cellular Component: endoplasmic reticulum (GO:0005783);; Cellular Component: integral component of membrane (GO:0016021);; Molecular Function: structural constituent of myelin sheath (GO:0019911);; Cellular Component: membrane raft (GO:0045121);; Biological Process: positive regulation of extrinsic apoptotic signaling pathway via death domain receptors (GO:1902043);;	--	--	[V]	Defense mechanisms	Membrane-associating domain	Myelin and lymphocyte protein OS=Bos taurus OX=9913 GN=MAL PE=2 SV=1	S	Function unknown	PREDICTED: myelin and lymphocyte protein-like isoform X1 [Pantholops hodgsonii]
gene11376	ITPRIPL1	13.0998	1742	2.92839	525	3.37382	502	1.69181	225	1.6439	292	1.34662	241	6.467	923	1.561	252.667	0.0156471	-1.34566	down	--	--	Cellular Component: integral component of membrane (GO:0016021);;	--	--	--	--	Mab-21 protein	Inositol 1,4,5-trisphosphate receptor-interacting protein OS=Bos taurus OX=9913 GN=ITPRIP PE=2 SV=1	U	Intracellular trafficking, secretion, and vesicular transport	PREDICTED: inositol 1,4,5-trisphosphate receptor-interacting protein-like 1 isoform X1 [Bos taurus]
gene11433	SLC9A2	0.021669	4	1.68732	376	1.15492	219	6.49414	1178	8.95806	2027	9.20441	2025	0.955	199.667	8.219	1743.33	0.047958	2.18401	up	[T]	Signal transduction mechanisms	Biological Process: regulation of pH (GO:0006885);; Biological Process: protein localization (GO:0008104);; Molecular Function: sodium:proton antiporter activity (GO:0015385);; Cellular Component: integral component of membrane (GO:0016021);; Biological Process: sodium ion transmembrane transport (GO:0035725);; Biological Process: hydrogen ion transmembrane transport (GO:1902600);;	K14722|0|bta:526134|K14722 solute carrier family 9 (sodium/hydrogen exchanger), member 2 | (RefSeq) SLC9A2; solute carrier family 9 member A2	--	[P]	Inorganic ion transport and metabolism	Sodium/hydrogen exchanger family;; Regulatory region of Na+/H+ exchanger NHE binds to calmodulin	Sodium/hydrogen exchanger 2 OS=Oryctolagus cuniculus OX=9986 GN=SLC9A2 PE=2 SV=1	P	Inorganic ion transport and metabolism	PREDICTED: sodium/hydrogen exchanger 2 [Capra hircus]
gene11456	DOK1	11.4778	1074	2.12805	247	2.12554	211	0.663906	64	0.644974	77	1.05489	122	5.244	510.667	0.788	87.667	0.0072923	-1.85687	down	--	--	Molecular Function: signal transducer activity, downstream of receptor (GO:0005057);; Molecular Function: insulin receptor binding (GO:0005158);; Cellular Component: nucleus (GO:0005634);; Cellular Component: cytoplasm (GO:0005737);; Biological Process: transmembrane receptor protein tyrosine kinase signaling pathway (GO:0007169);; Biological Process: Ras protein signal transduction (GO:0007265);;	K14752|0|chx:102169596|K14752 docking protein 1 | (RefSeq) DOK1; docking protein 1	Measles (ko05162)	[T]	Signal transduction mechanisms	PTB domain (IRS-1 type);; PH domain	Docking protein 1 OS=Bos taurus OX=9913 GN=DOK1 PE=2 SV=1	U	Intracellular trafficking, secretion, and vesicular transport	PREDICTED: docking protein 1 isoform X1 [Capra hircus]
gene11468	MOGS	13.8082	1501	9.62127	1302	13.1311	1509	3.32131	367	3.23334	445	3.29017	441	12.187	1437.33	3.282	417.667	0.000466599	-1.49132	down	--	--	Molecular Function: mannosyl-oligosaccharide glucosidase activity (GO:0004573);; Cellular Component: endoplasmic reticulum membrane (GO:0005789);; Biological Process: protein N-linked glycosylation (GO:0006487);; Biological Process: oligosaccharide metabolic process (GO:0009311);; Cellular Component: integral component of membrane (GO:0016021);; Cellular Component: extracellular exosome (GO:00700…	K01228|0|chx:102171985|K01228 mannosyl-oligosaccharide glucosidase [EC:3.2.1.106] | (RefSeq) MOGS; mannosyl-oligosaccharide glucosidase	N-Glycan biosynthesis (ko00510);; Protein processing in endoplasmic reticulum (ko04141)	[G]	Carbohydrate transport and metabolism	Glycosyl hydrolase family 63 C-terminal domain;; Glycosyl hydrolase family 63 N-terminal domain	--	S	Function unknown	PREDICTED: mannosyl-oligosaccharide glucosidase [Capra hircus]
gene11484	ACTG2	31.3931	1617	2.40869	155	4.92052	268	1.68954	89	1.44338	95	0.747789	48	12.907	680	1.294	77.333	0.0154698	-2.1115	down	[Z]	Cytoskeleton	Cellular Component: stress fiber (GO:0001725);; Molecular Function: ATP binding (GO:0005524);; Cellular Component: striated muscle thin filament (GO:0005865);; Cellular Component: actin filament (GO:0005884);; Biological Process: regulation of blood pressure (GO:0008217);; Biological Process: response to virus (GO:0009615);; Biological Process: positive regulation of gene expression (GO:0010628);…	K12315|0|cge:100768744|K12315 actin, gamma-enteric smooth muscle | (RefSeq) Actg2; actin, gamma 2, smooth muscle, enteric	Vascular smooth muscle contraction (ko04270)	[Z]	Cytoskeleton	Actin	Actin, gamma-enteric smooth muscle OS=Bos taurus OX=9913 GN=ACTG2 PE=2 SV=1	Z	Cytoskeleton	hypothetical protein CB1_000252031 [Camelus ferus]
gene1151	KIF17	4.60881	639	0.274315	48	1.23648	182	0.079408	12	0.203069	36	0.181456	31	2.04	289.667	0.155	26.333	0.00494315	-2.47106	down	--	--	Molecular Function: ATP binding (GO:0005524);; Cellular Component: kinesin complex (GO:0005871);; Cellular Component: microtubule (GO:0005874);; Cellular Component: axoneme (GO:0005930);; Biological Process: microtubule-based movement (GO:0007018);; Molecular Function: microtubule binding (GO:0008017);; Molecular Function: ATP-dependent microtubule motor activity, plus-end-directed (GO:0008574);;…	K20198|0|oas:101101877|K20198 kinesin family member 17 | (RefSeq) KIF17; kinesin family member 17	--	--	--	Kinesin motor domain;; Microtubule binding	Kinesin-like protein KIF3A OS=Macaca fascicularis OX=9541 GN=KIF3A PE=2 SV=1	Z	Cytoskeleton	PREDICTED: kinesin-like protein KIF17 [Capra hircus]
gene11513	PAIP2B	1.94801	233	7.03982	1045	2.80973	355	15.4917	1875	21.315	3217	21.0064	3083	3.933	544.333	19.271	2725	0.00577224	2.13289	up	--	--	Molecular Function: translation repressor activity, nucleic acid binding (GO:0000900);; Biological Process: negative regulation of translational initiation (GO:0045947);;	--	--	--	--	Ataxin-2 C-terminal region	Polyadenylate-binding protein-interacting protein 2 OS=Bos taurus OX=9913 GN=PAIP2 PE=2 SV=1	S	Function unknown	PREDICTED: polyadenylate-binding protein-interacting protein 2B [Capra hircus]
gene11522	ADD2	0.017486	6	0.019221	8	0	0	0.111835	38	0.169717	72	0.118339	49	0.012	4.667	0.133	53	0.00107934	2.96932	up	[G]	Carbohydrate transport and metabolism	Molecular Function: structural molecule activity (GO:0005198);; Cellular Component: F-actin capping protein complex (GO:0008290);; Cellular Component: membrane (GO:0016020);; Biological Process: hemopoiesis (GO:0030097);; Molecular Function: spectrin binding (GO:0030507);; Biological Process: positive regulation of protein binding (GO:0032092);; Molecular Function: protein homodimerization activi…	K18622|0|chx:102188866|K18622 adducin | (RefSeq) ADD2; adducin 2	--	[TZ]	Signal transduction mechanisms;; Cytoskeleton	Class II Aldolase and Adducin N-terminal domain	Beta-adducin OS=Pongo abelii OX=9601 GN=ADD2 PE=2 SV=3	G	Carbohydrate transport and metabolism	PREDICTED: beta-adducin isoform X1 [Ovis aries musimon]
gene11551	VIT	3.9873	573	2.30766	413	0.462977	71	6.68357	974	5.64336	1026	5.57081	985	2.253	352.333	5.966	995	0.0222171	1.71499	up	--	--	Molecular Function: glycosaminoglycan binding (GO:0005539);; Cellular Component: interstitial matrix (GO:0005614);; Biological Process: positive regulation of cell-substrate adhesion (GO:0010811);; Biological Process: extracellular matrix organization (GO:0030198);;	--	--	[WV]	Extracellular structures;; Defense mechanisms	von Willebrand factor type A domain;; von Willebrand factor type A domain;; LCCL domain	Vitrin OS=Bos taurus OX=9913 GN=VIT PE=2 SV=2	O	Posttranslational modification, protein turnover, chaperones	PREDICTED: vitrin isoform X2 [Capra hircus]
gene11562	CDC42EP3	20.7437	1794	4.69328	506	9.53457	866	23.0992	2010	24.0686	2622	23.1286	2454	11.657	1055.33	23.432	2362	0.00618112	1.43988	up	--	--	Molecular Function: GTPase activator activity (GO:0005096);; Cellular Component: cytoplasm (GO:0005737);; Cellular Component: plasma membrane (GO:0005886);; Biological Process: Rho protein signal transduction (GO:0007266);; Biological Process: regulation of cell shape (GO:0008360);; Cellular Component: actin cytoskeleton (GO:0015629);; Molecular Function: GTP-Rho binding (GO:0017049);; Biological…	--	--	--	--	Cdc42 effector;; P21-Rho-binding domain	Cdc42 effector protein 2 OS=Bos taurus OX=9913 GN=CDC42EP2 PE=2 SV=1	S	Function unknown	cdc42 effector protein 3 [Camelus ferus]
gene1157	ALPL	17.0761	1634	4.30871	547	4.9389	533	1.43519	149	1.2359	160	1.21853	153	8.775	904.667	1.297	154	2.85836e-05	-2.01058	down	[PR]	Inorganic ion transport and metabolism;; General function prediction only	Biological Process: osteoblast differentiation (GO:0001649);; Biological Process: endochondral ossification (GO:0001958);; Biological Process: developmental process involved in reproduction (GO:0003006);; Molecular Function: alkaline phosphatase activity (GO:0004035);; Cellular Component: proteinaceous extracellular matrix (GO:0005578);; Cellular Component: plasma membrane (GO:0005886);; Biologic…	K01077|0|oas:101123195|K01077 alkaline phosphatase [EC:3.1.3.1] | (RefSeq) ALPL; alkaline phosphatase, liver/bone/kidney	Folate biosynthesis (ko00790)	[P]	Inorganic ion transport and metabolism	Alkaline phosphatase	Alkaline phosphatase, tissue-nonspecific isozyme OS=Bos taurus OX=9913 GN=ALPL PE=1 SV=2	P	Inorganic ion transport and metabolism	PREDICTED: alkaline phosphatase, tissue-nonspecific isozyme isoform X1 [Ovis aries]
gene1161	HSPG2	12.2182	6567	18.7893	12570	19.8002	11254	45.7769	24973	46.4068	31578	46.172	30555	16.936	10130.3	46.119	29035.3	0.0120916	1.54582	up	[S]	Function unknown	Molecular Function: calcium ion binding (GO:0005509);; Cellular Component: extracellular space (GO:0005615);; Cellular Component: focal adhesion (GO:0005925);; Molecular Function: protein C-terminus binding (GO:0008022);; Cellular Component: extracellular matrix (GO:0031012);; Cellular Component: extracellular exosome (GO:0070062);;	K06255|0|bom:102271087|K06255 heparan sulfate proteoglycan 2 (perlecan) | (RefSeq) HSPG2; heparan sulfate proteoglycan 2	ECM-receptor interaction (ko04512);; Hepatitis B (ko05161);; Proteoglycans in cancer (ko05205)	[O]	Posttranslational modification, protein turnover, chaperones	Immunoglobulin domain;; Immunoglobulin I-set domain;; Immunoglobulin domain;; Immunoglobulin domain;; Laminin B (Domain IV);; Immunoglobulin V-set domain;; Laminin G domain;; Laminin G domain;; Laminin EGF domain;; CD80-like C2-set immunoglobulin domain;; Low-density lipoprotein receptor domain class A;; Izumo-like Immunoglobulin domain;; Concanavalin A-like lectin/glucanases superfamily;; Immuno…	Pikachurin OS=Bos taurus OX=9913 GN=EGFLAM PE=2 SV=1	S	Function unknown	PREDICTED: basement membrane-specific heparan sulfate proteoglycan core protein [Capra hircus]
gene11616	ABCG8	0.94772	95	0.578606	72	0.638949	68	0.079393	9	0.063651	9	0.032725	5	0.722	78.333	0.059	7.667	2.85836e-05	-2.72032	down	[V]	Defense mechanisms	Molecular Function: ATP binding (GO:0005524);; Biological Process: excretion (GO:0007588);; Biological Process: negative regulation of intestinal phytosterol absorption (GO:0010949);; Biological Process: phospholipid transport (GO:0015914);; Cellular Component: apical plasma membrane (GO:0016324);; Molecular Function: cholesterol transporter activity (GO:0017127);; Biological Process: cholesterol…	K05684|0|chx:102189408|K05684 ATP-binding cassette, subfamily G (WHITE), member 8 (sterolin 2) | (RefSeq) ABCG8; ATP binding cassette subfamily G member 8	ABC transporters (ko02010);; Fat digestion and absorption (ko04975);; Bile secretion (ko04976)	[Q]	Secondary metabolites biosynthesis, transport and catabolism	ABC-2 type transporter;; ABC transporter	ATP-binding cassette sub-family G member 2 OS=Bos taurus OX=9913 GN=ABCG2 PE=3 SV=2	V	Defense mechanisms	PREDICTED: ATP-binding cassette sub-family G member 8 isoform X1 [Capra hircus]
gene11622	PREPL	7.85117	1457	4.01411	927	1.52241	299	5.15353	971	10.1699	2389	10.0739	2301	4.463	894.333	8.466	1887	0.0474696	1.31163	up	[E]	Amino acid transport and metabolism	Molecular Function: serine-type endopeptidase activity (GO:0004252);; Cellular Component: Golgi apparatus (GO:0005794);; Cellular Component: cytoskeleton (GO:0005856);; Biological Process: proteolysis (GO:0006508);; Molecular Function: serine-type exopeptidase activity (GO:0070008);;	--	--	[O]	Posttranslational modification, protein turnover, chaperones	Prolyl oligopeptidase family;; Prolyl oligopeptidase, N-terminal beta-propeller domain	Prolyl endopeptidase-like OS=Pongo abelii OX=9601 GN=PREPL PE=2 SV=2	E	Amino acid transport and metabolism	PREDICTED: prolyl endopeptidase-like isoform X1 [Capra hircus]
gene11630	EPAS1	770.449	120055	48.9231	9490	49.8549	8216	29.4573	4660	33.8616	6681	32.5056	6238	289.742	45920.3	31.941	5859.67	0.0444527	-1.89801	down	[T]	Signal transduction mechanisms	Molecular Function: transcriptional activator activity, RNA polymerase II core promoter proximal region sequence-specific binding (GO:0001077);; Biological Process: angiogenesis (GO:0001525);; Biological Process: embryonic placenta development (GO:0001892);; Biological Process: blood vessel remodeling (GO:0001974);; Biological Process: regulation of heart rate (GO:0002027);; Cellular Component: t…	K09095|0|chx:102180230|K09095 hypoxia-inducible factor 2 alpha | (RefSeq) EPAS1; endothelial PAS domain protein 1	Pathways in cancer (ko05200);; Renal cell carcinoma (ko05211)	[TK]	Signal transduction mechanisms;; Transcription	PAS fold;; PAS domain;; HIF-1 alpha C terminal transactivation domain;; Hypoxia-inducible factor-1;; PAS fold;; PAS domain;; PAS fold	Hypoxia-inducible factor 1-alpha OS=Bos taurus OX=9913 GN=HIF1A PE=2 SV=1	K	Transcription	PREDICTED: endothelial PAS domain-containing protein 1 [Capra hircus]
gene11653	FOXN2	7.72265	1035	5.1346	856	3.6794	522	6.36343	866	9.30292	1578	10.1435	1673	5.512	804.333	8.603	1372.33	0.0121744	1.01231	up	--	--	Molecular Function: transcription factor activity, sequence-specific DNA binding (GO:0003700);; Cellular Component: nucleus (GO:0005634);; Biological Process: regulation of transcription, DNA-templated (GO:0006355);; Biological Process: skeletal muscle cell differentiation (GO:0035914);; Molecular Function: sequence-specific DNA binding (GO:0043565);;	K09407|0|chx:102174035|K09407 forkhead box protein N | (RefSeq) FOXN2; forkhead box N2	--	[K]	Transcription	Forkhead domain	Forkhead box protein N3 OS=Sus scrofa OX=9823 GN=FOXN3 PE=2 SV=1	K	Transcription	PREDICTED: forkhead box protein N2 [Capra hircus]
gene11672	GPR75	0.815286	139	0.216231	46	0.344318	62	0.044507	8	0.083558	18	0.047733	11	0.459	82.333	0.059	12.333	0.00206175	-2.13653	down	--	--	Cellular Component: integral component of plasma membrane (GO:0005887);; Biological Process: G-protein coupled receptor signaling pathway (GO:0007186);; Molecular Function: C-C chemokine receptor activity (GO:0016493);; Biological Process: chemokine-mediated signaling pathway (GO:0070098);; Biological Process: regulation of neuron death (GO:1901214);;	K08417|0|chx:102184253|K08417 G protein-coupled receptor 75 | (RefSeq) GPR75; G protein-coupled receptor 75	--	--	--	7 transmembrane receptor (rhodopsin family)	--	U	Intracellular trafficking, secretion, and vesicular transport	PREDICTED: probable G-protein coupled receptor 75 isoform X4 [Ovis aries musimon]
gene11683	RTN4	91.8701	7361	41.6872	4853	35.625	4187	177.828	15700	187.115	18511	193.513	18277	56.394	5467	186.152	17496	5.02044e-16	1.96081	up	--	--	Cellular Component: nuclear envelope (GO:0005635);; Biological Process: axonal fasciculation (GO:0007413);; Biological Process: cerebral cortex radial glia guided migration (GO:0021801);; Cellular Component: integral component of endoplasmic reticulum membrane (GO:0030176);; Biological Process: regulation of cell migration (GO:0030334);; Biological Process: negative regulation of axon extension (…	K20720|0|phd:102326548|K20720 reticulon-4 | (RefSeq) RTN4; reticulon 4	--	[U]	Intracellular trafficking, secretion, and vesicular transport	Reticulon	Reticulon-3 OS=Pongo abelii OX=9601 GN=RTN3 PE=2 SV=1	U	Intracellular trafficking, secretion, and vesicular transport	PREDICTED: reticulon-4 isoform X1 [Capra hircus]
gene11688	LOC102176133	6.99321	236	19.4946	819	23.1372	826	3.37809	116	2.75826	118	3.38038	141	16.542	627	3.172	125	0.0167616	-1.91519	down	[S]	Function unknown	Molecular Function: aminoacyl-tRNA editing activity (GO:0002161);; Biological Process: regulation of translational fidelity (GO:0006450);;	--	--	--	--	Aminoacyl-tRNA editing domain	Prolyl-tRNA synthetase associated domain-containing protein 1 OS=Bos taurus OX=9913 GN=PRORSD1 PE=2 SV=1	S	Function unknown	PREDICTED: prolyl-tRNA synthetase associated domain-containing protein 1 [Capra hircus]
gene11705	FANCL	0.889071	71	0.494723	49	0.147567	13	1.03505	84	0.930229	94	1.55643	153	0.51	44.333	1.174	110.333	0.0406232	1.51883	up	--	--	Biological Process: positive regulation of defense response to virus by host (GO:0002230);; Cellular Component: nuclear envelope (GO:0005635);; Biological Process: DNA repair (GO:0006281);; Biological Process: protein monoubiquitination (GO:0006513);; Biological Process: gamete generation (GO:0007276);; Molecular Function: zinc ion binding (GO:0008270);; Molecular Function: ligase activity (GO:00…	K10606|0|chx:102190968|K10606 E3 ubiquitin-protein ligase FANCL [EC:2.3.2.27] | (RefSeq) FANCL; Fanconi anemia complementation group L	Fanconi anemia pathway (ko03460);; Ubiquitin mediated proteolysis (ko04120)	[O]	Posttranslational modification, protein turnover, chaperones	WD-repeat region;; FANCL C-terminal domain	--	O	Posttranslational modification, protein turnover, chaperones	PREDICTED: E3 ubiquitin-protein ligase FANCL isoform X1 [Capra hircus]
gene1171	C1QA	481.859	24782	22.6134	1096	14.2026	785	13.6025	722	6.16669	408	6.73666	434	172.892	8887.67	8.835	521.333	0.0204548	-2.41028	down	--	--	Cellular Component: collagen trimer (GO:0005581);; Biological Process: complement activation, classical pathway (GO:0006958);; Biological Process: innate immune response (GO:0045087);; Cellular Component: extracellular exosome (GO:0070062);;	K03986|8.38149e-136|phd:102327798|K03986 complement C1q subcomponent subunit A | (RefSeq) C1QA; complement C1q A chain	Complement and coagulation cascades (ko04610);; Prion diseases (ko05020);; Pertussis (ko05133);; Chagas disease (American trypanosomiasis) (ko05142);; Staphylococcus aureus infection (ko05150);; Systemic lupus erythematosus (ko05322)	--	--	C1q domain;; Collagen triple helix repeat (20 copies)	Complement C1q subcomponent subunit A OS=Bos taurus OX=9913 GN=C1QA PE=2 SV=1	O	Posttranslational modification, protein turnover, chaperones	PREDICTED: complement C1q subcomponent subunit A isoform X1 [Pantholops hodgsonii]
gene1172	C1QC	562.463	23279	19.1398	987	23.1853	1015	21.3354	897	11.7694	617	8.88713	454	201.596	8427	13.997	656	0.0379581	-2.16522	down	--	--	Cellular Component: collagen trimer (GO:0005581);; Biological Process: negative regulation of granulocyte differentiation (GO:0030853);; Biological Process: negative regulation of macrophage differentiation (GO:0045650);; Cellular Component: extracellular exosome (GO:0070062);; Cellular Component: blood microparticle (GO:0072562);;	K03988|5.43071e-138|oas:101101871|K03988 complement C1q subcomponent subunit C | (RefSeq) C1QC; complement C1q C chain	Complement and coagulation cascades (ko04610);; Prion diseases (ko05020);; Pertussis (ko05133);; Chagas disease (American trypanosomiasis) (ko05142);; Staphylococcus aureus infection (ko05150);; Systemic lupus erythematosus (ko05322)	--	--	C1q domain;; Collagen triple helix repeat (20 copies)	Complement C1q subcomponent subunit B OS=Bos taurus OX=9913 GN=C1QB PE=1 SV=1	O	Posttranslational modification, protein turnover, chaperones	C1QC protein, partial [Bos taurus]
gene11732	LOC102174036	8.80181	860	4.11088	500	2.64799	274	7.43777	737	10.5133	1300	10.6863	1285	5.187	544.667	9.546	1107.33	0.00283792	1.31572	up	--	--	Molecular Function: sulfotransferase activity (GO:0008146);;	K01025|0|chx:102174036|K01025 [EC:2.8.2.-] | (RefSeq) SULT1C4; sulfotransferase 1C4	--	[R]	General function prediction only	Sulfotransferase domain;; Sulfotransferase family	Sulfotransferase 1C2 OS=Oryctolagus cuniculus OX=9986 GN=SULT1C2 PE=1 SV=1	S	Function unknown	PREDICTED: sulfotransferase 1C4 [Capra hircus]
gene1174	C1QB	762.779	36125	22.2263	1311	19.4338	974	20.8473	1003	11.6337	698	9.36986	547	268.146	12803.3	13.95	749.333	0.0256992	-2.36547	down	--	--	Cellular Component: collagen trimer (GO:0005581);; Biological Process: complement activation, classical pathway (GO:0006958);; Molecular Function: protein homodimerization activity (GO:0042803);; Biological Process: innate immune response (GO:0045087);; Biological Process: inner ear development (GO:0048839);; Cellular Component: extracellular exosome (GO:0070062);; Cellular Component: blood micro…	K03987|3.00552e-107|chx:102186813|K03987 complement C1q subcomponent subunit B | (RefSeq) C1QB; complement C1q B chain	Complement and coagulation cascades (ko04610);; Prion diseases (ko05020);; Pertussis (ko05133);; Chagas disease (American trypanosomiasis) (ko05142);; Staphylococcus aureus infection (ko05150);; Systemic lupus erythematosus (ko05322)	--	--	C1q domain;; Collagen triple helix repeat (20 copies)	Complement C1q subcomponent subunit B OS=Bos taurus OX=9913 GN=C1QB PE=1 SV=1	O	Posttranslational modification, protein turnover, chaperones	uncharacterized protein LOC110125468 [Odocoileus virginianus texanus]
gene11749	TTL	6.05109	1090	4.08739	916	4.28083	815	8.56719	1566	13.7383	3131	13.7949	3057	4.806	940.333	12.033	2584.67	1.23911e-05	1.62832	up	--	--	Biological Process: microtubule cytoskeleton organization (GO:0000226);; Molecular Function: tubulin-tyrosine ligase activity (GO:0004835);; Molecular Function: ATP binding (GO:0005524);; Biological Process: cellular protein modification process (GO:0006464);; Biological Process: regulation of axon extension (GO:0030516);;	K06047|0|chx:102180860|K06047 tubulin---tyrosine ligase [EC:6.3.2.25] | (RefSeq) TTL; tubulin tyrosine ligase	--	[O]	Posttranslational modification, protein turnover, chaperones	Tubulin-tyrosine ligase family	Tubulin--tyrosine ligase OS=Bos taurus OX=9913 GN=TTL PE=1 SV=1	S	Function unknown	PREDICTED: tubulin--tyrosine ligase isoform X1 [Capra hircus]
gene1175	EPHB2	0.085422	14	0.303836	69	0.052042	10	1.47532	229	1.58259	308	1.00418	225	0.147	31	1.354	254	0.00203252	2.64806	up	--		Biological Process: angiogenesis (GO:0001525);; Biological Process: urogenital system development (GO:0001655);; Molecular Function: transmembrane-ephrin receptor activity (GO:0005005);; Molecular Function: receptor binding (GO:0005102);; Molecular Function: ATP binding (GO:0005524);; Cellular Component: integral component of plasma membrane (GO:0005887);; Biological Process: axonal fasciculation…	K05111|0|hsa:2048|K05111 Eph receptor B2 [EC:2.7.10.1] | (RefSeq) EPHB2, CAPB, DRT, EK5, EPHT3, ERK, Hek5, PCBC, Tyro5; EPH receptor B2	Axon guidance (ko04360)	[T]	Signal transduction mechanisms	Protein tyrosine kinase;; Ephrin receptor ligand binding domain;; Protein kinase domain;; Fibronectin type III domain;; Ephrin type-A receptor 2 transmembrane domain;; SAM domain (Sterile alpha motif);; SAM domain (Sterile alpha motif);; Putative ephrin-receptor like	Ephrin type-B receptor 6 OS=Pan troglodytes OX=9598 GN=EPHB6 PE=3 SV=4	T	Signal transduction mechanisms	PREDICTED: ephrin type-B receptor 2 isoform X3 [Capra hircus]
gene11753	SLC20A1	11.5101	2395	6.15701	1595	8.34028	1835	16.4027	3464	16.008	4217	15.6424	4007	8.669	1941.67	16.018	3896	0.000362478	1.24489	up	[P]	Inorganic ion transport and metabolism	Molecular Function: signal transducer activity (GO:0004871);; Molecular Function: inorganic phosphate transmembrane transporter activity (GO:0005315);; Cellular Component: integral component of plasma membrane (GO:0005887);; Molecular Function: sodium:inorganic phosphate symporter activity (GO:0015319);; Biological Process: phosphate ion transmembrane transport (GO:0035435);; Biological Process: …	K14640|0|chx:102178281|K14640 solute carrier family 20 (sodium-dependent phosphate transporter) | (RefSeq) SLC20A1; solute carrier family 20 member 1	--	[P]	Inorganic ion transport and metabolism	Phosphate transporter family	Sodium-dependent phosphate transporter 1 OS=Felis catus OX=9685 GN=Slc20a1 PE=2 SV=2	P	Inorganic ion transport and metabolism	PREDICTED: sodium-dependent phosphate transporter 1 [Capra hircus]
gene11794	REEP1	0.267689	42	3.49002	670	2.21653	360	18.2074	2697	27.9945	5317	26.5464	5042	1.991	357.333	24.249	4352	0.00172631	2.85385	up	--	--	Cellular Component: endoplasmic reticulum membrane (GO:0005789);; Molecular Function: microtubule binding (GO:0008017);; Cellular Component: integral component of membrane (GO:0016021);; Molecular Function: olfactory receptor binding (GO:0031849);; Biological Process: regulation of intracellular transport (GO:0032386);; Biological Process: protein insertion into membrane (GO:0051205);; Biological…	K17338|0|oas:101103225|K17338 receptor expression-enhancing protein 1/2/3/4 | (RefSeq) REEP1; receptor accessory protein 1	--	[V]	Defense mechanisms	TB2/DP1, HVA22 family	Receptor expression-enhancing protein 2 OS=Bos taurus OX=9913 GN=REEP2 PE=2 SV=1	U	Intracellular trafficking, secretion, and vesicular transport	PREDICTED: receptor expression-enhancing protein 1 isoform X1 [Capra hircus]
gene11801	ATOH8	10.5705	954	10.0207	1126	16.7493	1599	2.65911	244	2.47492	283	2.71114	302	12.447	1226.33	2.615	276.333	0.00165403	-1.83855	down	--	--	Biological Process: formation of primary germ layer (GO:0001704);; Biological Process: negative regulation of endothelial cell proliferation (GO:0001937);; Molecular Function: transcription factor activity, sequence-specific DNA binding (GO:0003700);; Cellular Component: nucleus (GO:0005634);; Cellular Component: cytoplasm (GO:0005737);; Biological Process: positive regulation of endothelial cell…	K09084|7.44724e-137|bta:616225|K09084 atonal protein 8 | (RefSeq) ATOH8; atonal bHLH transcription factor 8	--	[K]	Transcription	Helix-loop-helix DNA-binding domain	Neurogenic differentiation factor 6 OS=Macaca fascicularis OX=9541 GN=NEUROD6 PE=2 SV=1	S	Function unknown	PREDICTED: protein atonal homolog 8 [Capra hircus]
gene11809	TMEM150A	8.54427	637	7.28529	715	6.51363	534	2.42336	195	1.78637	180	1.49657	145	7.448	628.667	1.902	173.333	0.00383031	-1.4903	down	--	--	Cellular Component: lysosome (GO:0005764);; Cellular Component: integral component of membrane (GO:0016021);;	--	--	[S]	Function unknown	Frag1/DRAM/Sfk1 family;; Frag1/DRAM/Sfk1 family	Modulator of macroautophagy TMEM150B OS=Bos taurus OX=9913 GN=TMEM150B PE=2 SV=1	S	Function unknown	PREDICTED: transmembrane protein 150A isoform X1 [Capra hircus]
gene11812	VAMP8	72.6837	2321	17.3702	691	23.6478	799	5.60076	182	5.45793	221	4.93548	195	37.901	1270.33	5.331	199.333	1.18808e-05	-2.12518	down	--	--	Molecular Function: SNARE binding (GO:0000149);; Molecular Function: SNAP receptor activity (GO:0005484);; Cellular Component: cytosol (GO:0005829);; Cellular Component: plasma membrane (GO:0005886);; Biological Process: vesicle fusion (GO:0006906);; Biological Process: protein transport (GO:0015031);; Cellular Component: integral component of membrane (GO:0016021);; Molecular Function: chloride …	K08512|2.11196e-46|phd:102320307|K08512 vesicle-associated membrane protein 8 | (RefSeq) VAMP8; vesicle associated membrane protein 8	SNARE interactions in vesicular transport (ko04130);; Platelet activation (ko04611)	[U]	Intracellular trafficking, secretion, and vesicular transport	Synaptobrevin	Vesicle-associated membrane protein 8 OS=Bos taurus OX=9913 GN=VAMP8 PE=3 SV=1	U	Intracellular trafficking, secretion, and vesicular transport	PREDICTED: vesicle-associated membrane protein 8 [Ovis aries]
gene11816	CAPG	22.0719	1099	14.7247	871	26.4426	1398	5.80753	295	3.65176	232	2.42837	149	21.08	1122.67	3.963	225.333	0.00464765	-1.86283	down	--	--	Molecular Function: actin binding (GO:0003779);; Cellular Component: nucleoplasm (GO:0005654);; Cellular Component: nucleolus (GO:0005730);; Cellular Component: centriole (GO:0005814);; Molecular Function: protein domain specific binding (GO:0019904);; Molecular Function: protein complex binding (GO:0032403);; Cellular Component: melanosome (GO:0042470);; Biological Process: barbed-end actin fila…	K10368|0|chx:102187497|K10368 capping protein (actin filament), gelsolin-like | (RefSeq) CAPG; capping actin protein, gelsolin like	--	[Z]	Cytoskeleton	Gelsolin repeat	Macrophage-capping protein OS=Bos taurus OX=9913 GN=CAPG PE=2 SV=1	S	Function unknown	PREDICTED: macrophage-capping protein isoform X2 [Capra hircus]
gene11828	TMSB10	3524.77	71088	828.245	20794	1422.38	30339	530.414	10860	483.449	12346	486.87	12092	1925.13	40740.3	500.244	11766	0.0101603	-1.32478	down	--	--	Molecular Function: actin monomer binding (GO:0003785);; Cellular Component: cytoplasm (GO:0005737);; Cellular Component: cytoskeleton (GO:0005856);; Biological Process: actin filament organization (GO:0007015);;	K13785|1.0997e-19|ssc:100037998|K13785 thymosin beta 10 | (RefSeq) TMSB10; thymosin beta 10	--	[N]	Cell motility	Thymosin beta-4 family	Thymosin beta-10 OS=Sus scrofa OX=9823 GN=TMSB10 PE=1 SV=2	O	Posttranslational modification, protein turnover, chaperones	PREDICTED: serine/arginine repetitive matrix protein 3-like [Elephantulus edwardii]
gene1186	ASAP3	2.6776	414	1.24224	239	0.795202	130	4.04465	635	2.83563	555	2.37724	453	1.572	261	3.086	547.667	0.0099797	1.40491	up	--	--	Cellular Component: ruffle (GO:0001726);; Molecular Function: GTPase activator activity (GO:0005096);; Cellular Component: focal adhesion (GO:0005925);; Biological Process: cell migration (GO:0016477);; Biological Process: positive regulation of GTPase activity (GO:0043547);; Biological Process: regulation of stress fiber assembly (GO:0051492);;	K12488|0|oas:101120897|K12488 Arf-GAP with SH3 domain, ANK repeat and PH domain-containing protein | (RefSeq) ASAP3; ArfGAP with SH3 domain, ankyrin repeat and PH domain 3	Endocytosis (ko04144);; Fc gamma R-mediated phagocytosis (ko04666)	[T]	Signal transduction mechanisms	Putative GTPase activating protein for Arf;; BAR domain of APPL family;; PH domain;; Ankyrin repeats (many copies);; Ankyrin repeats (3 copies);; Ankyrin repeats (many copies);; Ankyrin repeat;; Ankyrin repeat	Arf-GAP with SH3 domain, ANK repeat and PH domain-containing protein 1 OS=Bos taurus OX=9913 GN=ASAP1 PE=1 SV=1	U	Intracellular trafficking, secretion, and vesicular transport	PREDICTED: LOW QUALITY PROTEIN: arf-GAP with SH3 domain, ANK repeat and PH domain-containing protein 3 [Capra hircus]
gene11888	SLC1A4	1.19461	203	1.01469	215	0.853333	154	2.3127	399	3.55013	763	3.06015	640	1.021	190.667	2.974	600.667	7.74618e-06	1.80764	up	[C]	Energy production and conversion	Molecular Function: chloride channel activity (GO:0005254);; Cellular Component: centrosome (GO:0005813);; Cellular Component: intermediate filament (GO:0005882);; Biological Process: dicarboxylic acid transport (GO:0006835);; Cellular Component: cell surface (GO:0009986);; Molecular Function: L-alanine transmembrane transporter activity (GO:0015180);; Molecular Function: L-cystine transmembrane …	K05615|0|chx:102179486|K05615 solute carrier family 1 (glutamate/neutral amino acid transporter), member 4 | (RefSeq) SLC1A4; solute carrier family 1 member 4	--	[E]	Amino acid transport and metabolism	Sodium:dicarboxylate symporter family	Neutral amino acid transporter A OS=Bos taurus OX=9913 GN=SLC1A4 PE=2 SV=1	C	Energy production and conversion	PREDICTED: neutral amino acid transporter A [Camelus dromedarius]
gene1189	RPL11	762.263	18986	700.268	21498	739.46	19297	264.687	6663	220.429	7000	212.885	6480	733.997	19927	232.667	6714.33	0.00721416	-1.26956	down	[J]	Translation, ribosomal structure and biogenesis	Biological Process: ribosomal large subunit assembly (GO:0000027);; Molecular Function: DNA binding (GO:0003677);; Molecular Function: structural constituent of ribosome (GO:0003735);; Molecular Function: translation elongation factor activity (GO:0003746);; Molecular Function: GTP binding (GO:0005525);; Cellular Component: nucleolus (GO:0005730);; Biological Process: regulation of transcription,…	K02868|7.60615e-119|pale:102883699|K02868 large subunit ribosomal protein L11e | (RefSeq) RPL11; ribosomal protein L11	Ribosome (ko03010)	[J]	Translation, ribosomal structure and biogenesis	Ribosomal protein L5;; ribosomal L5P family C-terminus	60S ribosomal protein L11 OS=Bos taurus OX=9913 GN=RPL11 PE=2 SV=3	J	Translation, ribosomal structure and biogenesis	PREDICTED: 60S ribosomal protein L11 isoform X1 [Capra hircus]
gene11902	PPP3R1	34.4536	4008	41.0153	5941	27.8892	3436	83.9216	9931	104.718	15461	104.321	14960	34.453	4461.67	97.654	13450.7	0.000262713	1.71417	up	[T]	Signal transduction mechanisms	Biological Process: branching involved in blood vessel morphogenesis (GO:0001569);; Biological Process: epithelial to mesenchymal transition (GO:0001837);; Molecular Function: phosphoprotein phosphatase activity (GO:0004721);; Molecular Function: calcium ion binding (GO:0005509);; Cellular Component: cytosol (GO:0005829);; Cellular Component: calcineurin complex (GO:0005955);; Biological Process:…	K06268|9.85672e-110|apla:101791746|K06268 serine/threonine-protein phosphatase 2B regulatory subunit | (RefSeq) PPP3R1; protein phosphatase 3 regulatory subunit B, alpha	MAPK signaling pathway (ko04010);; Calcium signaling pathway (ko04020);; Oocyte meiosis (ko04114);; Wnt signaling pathway (ko04310);; VEGF signaling pathway (ko04370)	[T]	Signal transduction mechanisms	EF hand;; EF-hand domain pair;; EF hand;; EF-hand domain;; EF-hand domain pair;; Secreted protein acidic and rich in cysteine Ca binding region;; Cytoskeletal-regulatory complex EF hand	Calcineurin subunit B type 1 OS=Bos taurus OX=9913 GN=PPP3R1 PE=1 SV=2	DTZ	Cell cycle control, cell division, chromosome partitioning;; Signal transduction mechanisms;; Cytoskeleton	calcineurin subunit B type 1 isoform X1 [Phascolarctos cinereus]
gene11908	APLF	3.55155	389	2.11681	290	1.04455	119	5.16329	575	5.88643	816	5.60423	745	2.238	266	5.551	712	0.000246229	1.68965	up	--	--	Biological Process: single strand break repair (GO:0000012);; Molecular Function: nucleotide binding (GO:0000166);; Molecular Function: DNA-(apurinic or apyrimidinic site) lyase activity (GO:0003906);; Cellular Component: nucleoplasm (GO:0005654);; Cellular Component: cytosol (GO:0005829);; Biological Process: double-strand break repair (GO:0006302);; Molecular Function: 3'-5' exonuclease activit…	K13295|0|phd:102330355|K13295 aprataxin and PNK-like factor [EC:4.2.99.18] | (RefSeq) APLF; aprataxin and PNKP like factor	--	--	--	Zinc-finger (CX5CX6HX5H) motif	Aprataxin and PNK-like factor OS=Bos taurus OX=9913 GN=APLF PE=2 SV=1	S	Function unknown	PREDICTED: aprataxin and PNK-like factor isoform X2 [Capra hircus]
gene1192	LYPLA2	29.6382	1861	19.2623	1505	26.1731	1738	8.93445	570	7.4366	591	7.63634	591	25.025	1701.33	8.002	584	0.00529806	-1.23554	down	[R]	General function prediction only	Biological Process: protein depalmitoylation (GO:0002084);; Cellular Component: cytoplasm (GO:0005737);; Molecular Function: palmitoyl-(protein) hydrolase activity (GO:0008474);; Molecular Function: carboxylic ester hydrolase activity (GO:0052689);; Cellular Component: extracellular exosome (GO:0070062);;	K06130|1.41399e-164|ssc:100621493|K06130 lysophospholipase II [EC:3.1.1.5] | (RefSeq) LYPLA2; lysophospholipase II	Glycerophospholipid metabolism (ko00564)	[I]	Lipid transport and metabolism	Phospholipase/Carboxylesterase;; Serine aminopeptidase, S33;; alpha/beta hydrolase fold;; Dienelactone hydrolase family	Acyl-protein thioesterase 1 OS=Bos taurus OX=9913 GN=LYPLA1 PE=2 SV=1	S	Function unknown	PREDICTED: acyl-protein thioesterase 2 isoform X1 [Panthera pardus]
gene11937	SNRPG	7.98216	462	52.3597	3773	45.3819	2778	7.6572	450	3.55547	261	6.09829	435	35.241	2337.67	5.77	382	0.0315059	-2.00448	down	[K]	Transcription	Biological Process: mRNA splicing, via spliceosome (GO:0000398);; Molecular Function: RNA binding (GO:0003723);; Cellular Component: small nucleolar ribonucleoprotein complex (GO:0005732);; Cellular Component: viral nucleocapsid (GO:0019013);;	K11099|1.33505e-43|umr:103671369|K11099 small nuclear ribonucleoprotein G | (RefSeq) SNRPG; small nuclear ribonucleoprotein polypeptide G	Spliceosome (ko03040)	[A]	RNA processing and modification	LSM domain	Small nuclear ribonucleoprotein G OS=Bos taurus OX=9913 GN=SNRPG PE=3 SV=1	K	Transcription	PREDICTED: small nuclear ribonucleoprotein G [Tursiops truncatus]
gene11948	CLIP4	2.36746	351	5.15971	1000	4.55842	763	23.8047	3890	25.629	5204	25.9258	5089	4.029	704.667	25.12	4727.67	5.77854e-05	2.58339	up	--	--	Cellular Component: integral component of membrane (GO:0016021);;	K10423|0|chx:102169018|K10423 CAP-Gly domain-containing linker protein 3/4 | (RefSeq) CLIP4; CAP-Gly domain containing linker protein family member 4	--	[ZR]	Cytoskeleton;; General function prediction only	CAP-Gly domain;; Ankyrin repeats (3 copies);; Ankyrin repeats (many copies);; Ankyrin repeat;; Ankyrin repeat	CAP-Gly domain-containing linker protein 3 OS=Pongo abelii OX=9601 GN=CLIP3 PE=2 SV=1	D	Cell cycle control, cell division, chromosome partitioning	PREDICTED: CAP-Gly domain-containing linker protein 4 [Capra hircus]
gene11976	ZNF513	6.97638	565	5.99929	597	9.39996	804	2.22617	183	1.82856	188	2.53073	253	7.459	655.333	2.195	208	0.0213874	-1.36954	down	--	--	Cellular Component: nucleus (GO:0005634);; Molecular Function: transcription regulatory region DNA binding (GO:0044212);; Molecular Function: metal ion binding (GO:0046872);; Biological Process: retina development in camera-type eye (GO:0060041);;	--	--	[R]	General function prediction only	Zinc-finger double domain;; C2H2-type zinc-finger domain;; Zinc finger, C2H2 type	Zinc finger protein 345 OS=Bos taurus OX=9913 GN=ZNF345 PE=2 SV=1	S	Function unknown	PREDICTED: zinc finger protein 513 isoform X1 [Capra hircus]
gene12004	SLC35F6	11.7826	1508	3.61593	576	3.37449	457	1.77452	231	1.81423	294	1.67192	264	6.258	847	1.754	263	0.0143857	-1.21217	down	--	--	Cellular Component: mitochondrion (GO:0005739);; Cellular Component: lysosomal membrane (GO:0005765);; Biological Process: positive regulation of cell proliferation (GO:0008284);; Cellular Component: integral component of membrane (GO:0016021);; Cellular Component: extracellular exosome (GO:0070062);; Biological Process: negative regulation of mitochondrial outer membrane permeabilization involve…	--	--	[R]	General function prediction only	EamA-like transporter family;; Solute carrier family 35;; Nucleotide-sugar transporter;; Triose-phosphate Transporter family;; CRT-like, chloroquine-resistance transporter-like	Solute carrier family 35 member F6 OS=Pongo abelii OX=9601 GN=SLC35F6 PE=2 SV=1	EG	Amino acid transport and metabolism;; Carbohydrate transport and metabolism	PREDICTED: solute carrier family 35 member F6 [Capra hircus]
gene12018	RAB10	37.919	5416	37.1109	6599	40.7981	6163	59.1969	8583	68.8073	12444	69.0584	12146	38.609	6059.33	65.688	11057.7	0.0438046	1.01087	up	[R]	General function prediction only	Cellular Component: Golgi membrane (GO:0000139);; Cellular Component: exocyst (GO:0000145);; Molecular Function: GTPase activity (GO:0003924);; Molecular Function: GTP binding (GO:0005525);; Cellular Component: endoplasmic reticulum membrane (GO:0005789);; Cellular Component: trans-Golgi network (GO:0005802);; Cellular Component: plasma membrane (GO:0005886);; Cellular Component: focal adhesion (…	K07903|4.9059e-135|umr:103671673|K07903 Ras-related protein Rab-10 | (RefSeq) RAB10; RAB10, member RAS oncogene family	Endocytosis (ko04144);; AMPK signaling pathway (ko04152)	[TU]	Signal transduction mechanisms;; Intracellular trafficking, secretion, and vesicular transport	Ras family;; Ras of Complex, Roc, domain of DAPkinase;; ADP-ribosylation factor family;; Gtr1/RagA G protein conserved region	Ras-related protein Rab-10 OS=Pongo abelii OX=9601 GN=RAB10 PE=2 SV=1	S	Function unknown	PREDICTED: ras-related protein Rab-10 [Orycteropus afer afer]
gene12019	KIF3C	3.3183	680	0.601577	154	0.789929	172	1.98994	414	4.29721	1115	4.13287	1043	1.57	335.333	3.473	857.333	0.0205338	1.58914	up	--	--	Molecular Function: microtubule motor activity (GO:0003777);; Molecular Function: ATP binding (GO:0005524);; Cellular Component: cytoplasm (GO:0005737);; Cellular Component: kinesin complex (GO:0005871);; Cellular Component: microtubule (GO:0005874);; Molecular Function: microtubule binding (GO:0008017);; Molecular Function: ATPase activity (GO:0016887);; Biological Process: organelle transport a…	K20197|0|chx:102189593|K20197 kinesin family member 3C | (RefSeq) KIF3C; kinesin family member 3C	--	[Z]	Cytoskeleton	Kinesin motor domain;; Microtubule binding	Kinesin-like protein KIF3C OS=Bos taurus OX=9913 GN=KIF3C PE=2 SV=1	Z	Cytoskeleton	PREDICTED: kinesin-like protein KIF3C isoform X2 [Ovis aries musimon]
gene12025	DNMT3A	5.17538	1833	2.86528	1251	1.75458	650	6.86751	2445	9.61959	4265	9.99096	4304	3.265	1244.67	8.826	3671.33	2.7151e-06	1.81858	up	[L]	Replication, recombination and repair	Biological Process: negative regulation of transcription from RNA polymerase II promoter (GO:0000122);; Cellular Component: chromosome, centromeric region (GO:0000775);; Cellular Component: euchromatin (GO:0000791);; Cellular Component: XY body (GO:0001741);; Molecular Function: DNA binding (GO:0003677);; Molecular Function: chromatin binding (GO:0003682);; Molecular Function: DNA (cytosine-5-)-m…	K17398|0|phd:102329828|K17398 DNA (cytosine-5)-methyltransferase 3A [EC:2.1.1.37] | (RefSeq) DNMT3A; DNA methyltransferase 3 alpha	Cysteine and methionine metabolism (ko00270);; MicroRNAs in cancer (ko05206)	--	--	C-5 cytosine-specific DNA methylase;; PWWP domain	--	L	Replication, recombination and repair	DNA (cytosine-5)-methyltransferase 3A, partial [Bos mutus]
gene12039	TP53I3	11.0946	673	2.11791	156	3.57144	227	0.950242	48	1.11663	86	1.60957	119	5.595	352	1.225	84.333	0.0249001	-1.52472	down	[CR]	Energy production and conversion;; General function prediction only	Molecular Function: NADPH:quinone reductase activity (GO:0003960);; Biological Process: NADP metabolic process (GO:0006739);; Molecular Function: zinc ion binding (GO:0008270);; Molecular Function: protein homodimerization activity (GO:0042803);; Molecular Function: quinone binding (GO:0048038);; Biological Process: oxidation-reduction process (GO:0055114);; Cellular Component: extracellular exos…	K10133|0|phd:102340108|K10133 tumor protein p53-inducible protein 3 [EC:1.-.-.-] | (RefSeq) TP53I3; tumor protein p53 inducible protein 3	p53 signaling pathway (ko04115)	[CR]	Energy production and conversion;; General function prediction only	Zinc-binding dehydrogenase;; Zinc-binding dehydrogenase;; Alcohol dehydrogenase GroES-like domain	Quinone oxidoreductase OS=Pongo abelii OX=9601 GN=CRYZ PE=2 SV=1	C	Energy production and conversion	Quinone oxidoreductase PIG3, partial [Bos mutus]
gene12046	KLHL29	1.24727	242	1.32611	315	0.606023	125	3.96291	761	5.16965	1253	5.12289	1199	1.06	227.333	4.752	1071	5.57209e-07	2.35527	up	[M]	Cell wall/membrane/envelope biogenesis	Molecular Function: ubiquitin-protein transferase activity (GO:0004842);; Biological Process: protein ubiquitination (GO:0016567);; Cellular Component: Cul3-RING ubiquitin ligase complex (GO:0031463);;	K10465|0|mcf:102145809|K10465 kelch-like protein 29 | (RefSeq) KLHL29; kelch like family member 29	--	[TR]	Signal transduction mechanisms;; General function prediction only	Kelch motif;; Kelch motif;; BTB And C-terminal Kelch;; BTB/POZ domain;; Galactose oxidase, central domain;; Kelch motif;; Kelch motif;; Galactose oxidase, central domain	Kelch-like protein 21 OS=Bos taurus OX=9913 GN=KLHL21 PE=2 SV=1	S	Function unknown	PREDICTED: kelch-like protein 29 isoform X2 [Mustela putorius furo]
gene12055	HS1BP3	16.7868	2067	5.52787	848	6.82466	889	2.11281	265	1.42172	222	1.43256	218	9.713	1268	1.656	235	2.85836e-05	-1.92406	down	--	--	Cellular Component: mitochondrion (GO:0005739);; Cellular Component: endoplasmic reticulum (GO:0005783);; Molecular Function: phosphatidylinositol binding (GO:0035091);; Biological Process: regulation of apoptotic process (GO:0042981);;	--	--	--	--	PX domain	--	S	Function unknown	PREDICTED: HCLS1-binding protein 3 [Capra hircus]
gene12070	KCNS3	3.53461	321	0.777637	88	1.60353	154	13.9909	1277	27.0412	3074	25.9577	2871	1.972	187.667	22.33	2407.33	1.70641e-13	3.70734	up	[T]	Signal transduction mechanisms	Molecular Function: delayed rectifier potassium channel activity (GO:0005251);; Cellular Component: Golgi apparatus (GO:0005794);; Cellular Component: voltage-gated potassium channel complex (GO:0008076);; Biological Process: regulation of ion transmembrane transport (GO:0034765);; Biological Process: protein homooligomerization (GO:0051260);; Biological Process: potassium ion transmembrane trans…	K04933|0|chx:102177724|K04933 potassium voltage-gated channel delayed-rectifier subfamily S member 3 | (RefSeq) KCNS3; potassium voltage-gated channel modifier subfamily S member 3	--	[P]	Inorganic ion transport and metabolism	Ion transport protein;; BTB/POZ domain;; Ion channel	Potassium voltage-gated channel subfamily S member 3 OS=Oryctolagus cuniculus OX=9986 GN=KCNS3 PE=2 SV=1	P	Inorganic ion transport and metabolism	PREDICTED: potassium voltage-gated channel subfamily S member 3 [Capra hircus]
gene12095	GREB1	4.48097	1408	0.630876	247	0.244995	82	0.086412	28	0.087104	35	0.129014	51	1.786	579	0.101	38	0.00152563	-2.72464	down	--	--	--	--	--	--	--	Gene regulated by oestrogen in breast cancer	--	S	Function unknown	PREDICTED: protein GREB1 isoform X5 [Capra hircus]
gene12104	ATP6V1C2	12.8331	774	8.75908	679	12.6649	849	0.235976	17	0.149315	13	0.139873	13	11.419	767.333	0.175	14.333	3.53674e-24	-5.06737	down	--	--	Cellular Component: lysosomal membrane (GO:0005765);; Molecular Function: hydrogen-exporting ATPase activity, phosphorylative mechanism (GO:0008553);; Biological Process: ATP hydrolysis coupled proton transport (GO:0015991);; Biological Process: positive regulation of Wnt signaling pathway (GO:0030177);; Cellular Component: proton-transporting V-type ATPase, V1 domain (GO:0033180);; Molecular Fun…	K02148|0|chx:102182700|K02148 V-type H+-transporting ATPase subunit C | (RefSeq) ATP6V1C2; ATPase H+ transporting V1 subunit C2	Oxidative phosphorylation (ko00190);; Phagosome (ko04145);; mTOR signaling pathway (ko04150);; Synaptic vesicle cycle (ko04721);; Collecting duct acid secretion (ko04966);; Rheumatoid arthritis (ko05323)	[C]	Energy production and conversion	V-ATPase subunit C	V-type proton ATPase subunit C 1 OS=Pongo abelii OX=9601 GN=ATP6V1C1 PE=2 SV=1	C	Energy production and conversion	PREDICTED: V-type proton ATPase subunit C 2 isoform X1 [Capra hircus]
gene12111	KLF11	18.1491	2781	8.64509	1649	8.19575	1328	2.86026	445	3.27995	637	3.23237	610	11.663	1919.33	3.124	564	7.60503e-08	-1.41882	down	[R]	General function prediction only	Biological Process: regulation of transcription involved in G1/S transition of mitotic cell cycle (GO:0000083);; Biological Process: negative regulation of transcription from RNA polymerase II promoter (GO:0000122);; Molecular Function: RNA polymerase II transcription factor activity, sequence-specific DNA binding (GO:0000981);; Biological Process: negative regulation of cell proliferation (GO:00…	K09209|0|chx:102187777|K09209 krueppel-like factor 10/11 | (RefSeq) KLF11; Kruppel like factor 11	--	[R]	General function prediction only	Zinc finger, C2H2 type;; Zinc-finger double domain;; C2H2-type zinc finger	Krueppel-like factor 14 OS=Pan troglodytes OX=9598 GN=KLF14 PE=3 SV=1	S	Function unknown	PREDICTED: Krueppel-like factor 11 isoform X1 [Capra hircus]
gene1218	TMEM50A	85.9882	3527	54.8036	2798	48.2922	2095	22.0261	918	23.801	1236	22.0175	1112	63.028	2806.67	22.615	1088.67	0.000201134	-1.05585	down	--	--	Cellular Component: endoplasmic reticulum (GO:0005783);; Cellular Component: integral component of membrane (GO:0016021);;	--	--	[S]	Function unknown	Uncharacterised protein family (UPF0220)	Transmembrane protein 50B OS=Pongo abelii OX=9601 GN=TMEM50B PE=2 SV=1	S	Function unknown	PREDICTED: transmembrane protein 50A [Ovis aries]
gene12228	OLFML2A	3.24821	567	3.27503	712	1.18076	218	3.67418	648	5.70639	1261	5.72279	1230	2.568	499	5.034	1046.33	0.047432	1.23939	up	--	--	Cellular Component: proteinaceous extracellular matrix (GO:0005578);; Biological Process: extracellular matrix organization (GO:0030198);; Molecular Function: protein homodimerization activity (GO:0042803);; Molecular Function: extracellular matrix binding (GO:0050840);;	--	--	[W]	Extracellular structures	Olfactomedin-like domain	Olfactomedin-like protein 2A OS=Sus scrofa OX=9823 GN=OLFML2A PE=3 SV=3	S	Function unknown	PREDICTED: olfactomedin-like protein 2A isoform X1 [Capra hircus]
gene12233	SCAI	0.711449	69	0.143	18	0.035355	4	0.50334	51	1.37363	173	1.5127	181	0.297	30.333	1.13	135	0.0243612	2.10345	up	--	--	Molecular Function: transcription corepressor activity (GO:0003714);; Cellular Component: cytoplasm (GO:0005737);; Biological Process: transcription, DNA-templated (GO:0006351);; Biological Process: negative regulation of cell migration (GO:0030336);; Cellular Component: nuclear membrane (GO:0031965);; Biological Process: negative regulation of Rho protein signal transduction (GO:0035024);; Biolo…	--	--	--	--	Protein SCAI	--	S	Function unknown	PREDICTED: protein SCAI isoform X2 [Capra hircus]
gene12241	MVB12B	3.61994	577	1.85906	369	3.12429	527	9.78206	1584	10.9932	2220	11.0089	2163	2.868	491	10.595	1989	2.54015e-08	2.16804	up	--	--	Cellular Component: ESCRT I complex (GO:0000813);; Cellular Component: nucleus (GO:0005634);; Cellular Component: early endosome (GO:0005769);; Cellular Component: late endosome (GO:0005770);; Cellular Component: cytosol (GO:0005829);; Cellular Component: plasma membrane (GO:0005886);; Molecular Function: lipid binding (GO:0008289);; Biological Process: virus maturation (GO:0019075);; Biological …	K12186|0|rro:104664389|K12186 ESCRT-I complex subunit MVB12 | (RefSeq) MVB12B; multivesicular body subunit 12B	Endocytosis (ko04144)	[S]	Function unknown	Multivesicular body subunit 12	Multivesicular body subunit 12A OS=Bos taurus OX=9913 GN=MVB12A PE=2 SV=1	U	Intracellular trafficking, secretion, and vesicular transport	TPA: hypothetical protein LOC617416 [Bos taurus]
gene12247	RALGPS1	2.29787	532	0.552464	167	0.34942	92	1.77654	416	2.09309	612	1.79354	547	1.067	263.667	1.888	525	0.0439054	1.33884	up	[F]	Nucleotide transport and metabolism	Cellular Component: intracellular (GO:0005622);; Molecular Function: Ral guanyl-nucleotide exchange factor activity (GO:0008321);; Biological Process: regulation of Ral protein signal transduction (GO:0032485);; Biological Process: positive regulation of GTPase activity (GO:0043547);;	--	--	[T]	Signal transduction mechanisms	RasGEF domain;; PH domain	Ras-specific guanine nucleotide-releasing factor RalGPS2 OS=Macaca fascicularis OX=9541 GN=RALGPS2 PE=2 SV=1	T	Signal transduction mechanisms	PREDICTED: ras-specific guanine nucleotide-releasing factor RalGPS1 isoform X2 [Capra hircus]
gene12251	SLC2A8	6.66147	506	5.35039	506	4.75139	382	2.46336	186	1.80385	174	2.03469	191	5.588	464.667	2.101	183.667	0.0311415	-1.01408	down	[G]	Carbohydrate transport and metabolism	Biological Process: response to hypoxia (GO:0001666);; Molecular Function: sugar:proton symporter activity (GO:0005351);; Molecular Function: glucose transmembrane transporter activity (GO:0005355);; Molecular Function: glucose binding (GO:0005536);; Cellular Component: lysosomal membrane (GO:0005765);; Cellular Component: integral component of plasma membrane (GO:0005887);; Biological Process: i…	K08145|0|phd:102336447|K08145 MFS transporter, SP family, solute carrier family 2 (facilitated glucose transporter), member 8 | (RefSeq) SLC2A8; solute carrier family 2 member 8	--	[R]	General function prediction only	Sugar (and other) transporter;; Major Facilitator Superfamily	Solute carrier family 2, facilitated glucose transporter member 8 OS=Bos taurus OX=9913 GN=SLC2A8 PE=2 SV=2	G	Carbohydrate transport and metabolism	PREDICTED: solute carrier family 2, facilitated glucose transporter member 8 isoform X1 [Capra hircus]
gene12255	FAM129B	111.765	16190	18.6371	3361	27.7512	4252	8.25243	1214	9.22846	1693	8.61372	1537	52.718	7934.33	8.698	1481.33	0.00284413	-1.80774	down	--	--	Cellular Component: nucleoplasm (GO:0005654);; Cellular Component: nucleolus (GO:0005730);; Cellular Component: cytosol (GO:0005829);; Cellular Component: plasma membrane (GO:0005886);; Cellular Component: adherens junction (GO:0005912);; Cellular Component: actin cytoskeleton (GO:0015629);; Biological Process: negative regulation of apoptotic process (GO:0043066);; Cellular Component: extracellu…	--	--	--	--	--	--	O	Posttranslational modification, protein turnover, chaperones	PREDICTED: niban-like protein 1 [Capra hircus]
gene12259	PTRH1	1.50286	90	2.51039	186	1.67708	106	0.47633	29	0.344617	26	0.40944	30	1.897	127.333	0.41	28.333	0.0156823	-1.7393	down	[J]	Translation, ribosomal structure and biogenesis	Molecular Function: aminoacyl-tRNA hydrolase activity (GO:0004045);; Cellular Component: mitochondrion (GO:0005739);; Biological Process: mitochondrial translation (GO:0032543);; Molecular Function: RNA binding (GO:0044822);;	K01056|3.19831e-116|phd:102339954|K01056 peptidyl-tRNA hydrolase, PTH1 family [EC:3.1.1.29] | (RefSeq) PTRH1; peptidyl-tRNA hydrolase 1 homolog	--	[J]	Translation, ribosomal structure and biogenesis	Peptidyl-tRNA hydrolase	--	J	Translation, ribosomal structure and biogenesis	PREDICTED: probable peptidyl-tRNA hydrolase isoform X1 [Ovis aries musimon]
gene12261	TOR2A	7.01238	429	4.9652	359	4.82495	287	1.42479	85	1.15463	86	1.00662	77	5.601	358.333	1.195	82.667	1.73519e-05	-1.74438	down	--	--	Molecular Function: hormone activity (GO:0005179);; Molecular Function: ATP binding (GO:0005524);; Cellular Component: extracellular region (GO:0005576);; Cellular Component: endoplasmic reticulum lumen (GO:0005788);; Biological Process: chaperone mediated protein folding requiring cofactor (GO:0051085);; Biological Process: protein homooligomerization (GO:0051260);;	--	--	[R]	General function prediction only	Torsin	Torsin-2A OS=Bos taurus OX=9913 GN=TOR2A PE=2 SV=1	O	Posttranslational modification, protein turnover, chaperones	PREDICTED: prosalusin isoform X1 [Capra hircus]
gene12265	ENG	201.555	22649	37.228	5208	70.8901	8425	19.0368	2172	24.7645	3524	23.7591	3288	103.224	12094	22.52	2994.67	0.00891116	-1.51245	down	--	--	Biological Process: negative regulation of transcription from RNA polymerase II promoter (GO:0000122);; Biological Process: chronological cell aging (GO:0001300);; Biological Process: branching involved in blood vessel morphogenesis (GO:0001569);; Biological Process: negative regulation of endothelial cell proliferation (GO:0001937);; Biological Process: heart looping (GO:0001947);; Biological Pr…	K06526|0|oas:101123539|K06526 endoglin | (RefSeq) ENG; endoglin	--	--	--	Zona pellucida-like domain	Endoglin OS=Sus scrofa OX=9823 GN=ENG PE=1 SV=1	U	Intracellular trafficking, secretion, and vesicular transport	PREDICTED: endoglin [Capra hircus]
gene12268	ST6GALNAC4	14.2904	835	8.55864	623	13.8825	858	21.6266	1283	18.5083	1369	19.6691	1415	12.244	772	19.935	1355.67	0.0463717	1.00484	up	--	--	Biological Process: ganglioside biosynthetic process (GO:0001574);; Molecular Function: alpha-N-acetylgalactosaminide alpha-2,6-sialyltransferase activity (GO:0001665);; Cellular Component: Golgi apparatus (GO:0005794);; Biological Process: oligosaccharide metabolic process (GO:0009311);; Cellular Component: integral component of membrane (GO:0016021);; Biological Process: protein N-linked glycos…	K03374|0|bom:102287870|K03374 N-acetylgalactosaminide alpha-2,6-sialyltransferase (sialyltransferase 7D) [EC:2.4.99.7] | (RefSeq) ST6GALNAC4; ST6 N-acetylgalactosaminide alpha-2,6-sialyltransferase 4	Glycosphingolipid biosynthesis - ganglio series (ko00604)	[G]	Carbohydrate transport and metabolism	Glycosyltransferase family 29 (sialyltransferase)	Alpha-N-acetylgalactosaminide alpha-2,6-sialyltransferase 6 OS=Bos taurus OX=9913 GN=ST6GALNAC6 PE=2 SV=1	S	Function unknown	ST6GALNAC4, partial [Cervus elaphus hippelaphus]
gene12273	SLC25A25	6.71338	872	11.4873	1882	8.29495	1129	23.9374	3213	45.5435	7643	49.6113	7917	8.832	1294.33	39.697	6257.67	0.000394006	2.18855	up	--	--	Biological Process: response to dietary excess (GO:0002021);; Molecular Function: structural constituent of ribosome (GO:0003735);; Molecular Function: calcium ion binding (GO:0005509);; Cellular Component: mitochondrial inner membrane (GO:0005743);; Biological Process: translation (GO:0006412);; Biological Process: response to activity (GO:0014823);; Cellular Component: integral component of mem…	K14684|0|ptg:102967650|K14684 solute carrier family 25 (mitochondrial phosphate transporter), member 23/24/25/41 | (RefSeq) SLC25A25; solute carrier family 25 member 25	--	[F]	Nucleotide transport and metabolism	Mitochondrial carrier protein;; EF hand;; EF-hand domain pair;; EF-hand domain;; EF hand	Calcium-binding mitochondrial carrier protein SCaMC-2 OS=Bos taurus OX=9913 GN=SLC25A25 PE=2 SV=1	S	Function unknown	PREDICTED: calcium-binding mitochondrial carrier protein SCaMC-2 isoform X5 [Bubalus bubalis]
gene12277	C11H9orf16	64.5393	1760	39.7848	1351	58.2728	1681	18.9804	526	12.0482	416	11.3466	381	54.199	1597.33	14.125	441	0.00575707	-1.4775	down	--	--	--	--	--	--	--	Uncharacterised protein family (UPF0184)	UPF0184 protein C9orf16 homolog OS=Bos taurus OX=9913 PE=3 SV=1	S	Function unknown	UPF0184 protein C9orf16 homolog [Bos taurus]
gene12279	DNM1	1.68278	250	0.506499	94	0.171367	27	2.74989	415	1.81658	342	1.63674	300	0.787	123.667	2.068	352.333	0.0222639	1.79074	up	--	--	Cellular Component: photoreceptor inner segment (GO:0001917);; Molecular Function: GTPase activity (GO:0003924);; Molecular Function: GTP binding (GO:0005525);; Cellular Component: microtubule (GO:0005874);; Biological Process: endosome organization (GO:0007032);; Biological Process: sensory perception of sound (GO:0007605);; Molecular Function: protein C-terminus binding (GO:0008022);; Biologica…	K01528|0|ptr:464766|K01528 dynamin GTPase [EC:3.6.5.5] | (RefSeq) DNM1; dynamin 1	Phospholipase D signaling pathway (ko04072);; Endocytosis (ko04144);; Synaptic vesicle cycle (ko04721);; Endocrine and other factor-regulated calcium reabsorption (ko04961);; Bacterial invasion of epithelial cells (ko05100)	[UR]	Intracellular trafficking, secretion, and vesicular transport;; General function prediction only	Dynamin central region;; Dynamin family;; Dynamin GTPase effector domain;; PH domain	Dynamin-1 OS=Bos taurus OX=9913 GN=DNM1 PE=2 SV=1	S	Function unknown	PREDICTED: dynamin-1 isoform X4 [Bos indicus]
gene12289	CERCAM	1.26635	135	1.36539	150	0.910799	141	4.99299	441	2.79217	314	3.49296	382	1.181	142	3.759	379	0.00559687	1.57163	up	[M]	Cell wall/membrane/envelope biogenesis	Cellular Component: endoplasmic reticulum lumen (GO:0005788);; Biological Process: cell adhesion (GO:0007155);; Molecular Function: transferase activity (GO:0016740);;	--	--	[O]	Posttranslational modification, protein turnover, chaperones	Glycosyltransferase family 25 (LPS biosynthesis protein);; Ribosomal protein L16p/L10e	Probable inactive glycosyltransferase 25 family member 3 OS=Bos taurus OX=9913 GN=CERCAM PE=2 SV=1	O	Posttranslational modification, protein turnover, chaperones	PREDICTED: probable inactive glycosyltransferase 25 family member 3 isoform X1 [Capra hircus]
gene12296	ZDHHC12	9.65788	427	3.4533	188	6.22029	292	1.71458	78	1.55208	88	2.1505	118	6.444	302.333	1.806	94.667	0.0122077	-1.30613	down	--	--	Cellular Component: endoplasmic reticulum (GO:0005783);; Cellular Component: Golgi apparatus (GO:0005794);; Molecular Function: zinc ion binding (GO:0008270);; Cellular Component: integral component of membrane (GO:0016021);; Biological Process: protein palmitoylation (GO:0018345);; Molecular Function: protein-cysteine S-palmitoyltransferase activity (GO:0019706);;	K18932|2.55139e-108|chx:102179017|K18932 palmitoyltransferase [EC:2.3.1.225] | (RefSeq) ZDHHC12; zinc finger DHHC-type containing 12	--	[R]	General function prediction only	DHHC palmitoyltransferase	--	S	Function unknown	PREDICTED: probable palmitoyltransferase ZDHHC12 [Bubalus bubalis]
gene1230	EXTL1	0.694834	108	0.431297	85	0.556508	89	3.39532	536	1.08182	211	1.2097	229	0.561	94	1.896	325.333	0.00844357	1.91857	up	--	--	Biological Process: glycosaminoglycan biosynthetic process (GO:0006024);; Biological Process: protein glycosylation (GO:0006486);; Biological Process: heparan sulfate proteoglycan biosynthetic process (GO:0015012);; Cellular Component: integral component of membrane (GO:0016021);;	K02368|0|chx:102182004|K02368 alpha-1,4-N-acetylglucosaminyltransferase EXTL1 [EC:2.4.1.224] | (RefSeq) EXTL1; exostosin like glycosyltransferase 1	Glycosaminoglycan biosynthesis - heparan sulfate / heparin (ko00534)	[GMW]	Carbohydrate transport and metabolism;; Cell wall/membrane/envelope biogenesis;; Extracellular structures	Glycosyl transferase family 64 domain;; Exostosin family	Exostosin-1 OS=Papio anubis OX=9555 GN=EXT1 PE=3 SV=1	S	Function unknown	PREDICTED: exostosin-like 1 isoform X1 [Capra hircus]
gene12331	NCS1	2.02274	381	0.818457	192	1.03843	207	0.321323	62	0.395855	95	0.393579	92	1.293	260	0.37	83	0.00154889	-1.29138	down	--	--	Molecular Function: voltage-gated calcium channel activity (GO:0005245);; Molecular Function: calcium ion binding (GO:0005509);; Cellular Component: Golgi apparatus (GO:0005794);; Biological Process: regulation of neuron projection development (GO:0010975);; Cellular Component: postsynaptic density of dendrite (GO:0014069);; Cellular Component: cell junction (GO:0030054);; Cellular Component: axo…	K19932|4.81543e-121|tup:102492141|K19932 neuronal calcium sensor 1 | (RefSeq) NCS1; neuronal calcium sensor 1	--	[T]	Signal transduction mechanisms	EF-hand domain pair;; EF hand;; EF-hand domain;; EF hand;; EF-hand domain pair;; Secreted protein acidic and rich in cysteine Ca binding region	Neuronal calcium sensor 1 OS=Pongo abelii OX=9601 GN=NCS1 PE=2 SV=3	DTZ	Cell cycle control, cell division, chromosome partitioning;; Signal transduction mechanisms;; Cytoskeleton	neuronal calcium sensor 1 [Bos taurus]
gene12344	FAM78A	3.19494	499	6.19077	1203	11.811	1950	32.3113	5119	39.1028	7727	38.9041	7476	7.066	1217.33	36.773	6774	0.00400278	2.19706	up	--	--	--	--	--	--	--	--	--	S	Function unknown	PREDICTED: protein FAM78A isoform X2 [Ovis aries musimon]
gene12345	LOC108637171	0.440708	17	0.814019	39	1.77291	72	6.37533	247	5.10655	247	4.54664	214	1.009	42.667	5.343	236	0.00903847	2.16687	up	--	--	--	--	--	--	--	--	--	--	--	PREDICTED: collagen alpha-1(I) chain-like [Capra hircus]
gene12349	UCK1	13.3825	1002	7.99411	751	11.1594	880	4.63885	354	3.84813	364	3.51313	325	10.845	877.667	4	347.667	0.0314242	-1.01977	down	[F]	Nucleotide transport and metabolism	Molecular Function: uridine kinase activity (GO:0004849);; Molecular Function: ATP binding (GO:0005524);; Cellular Component: cytosol (GO:0005829);; Biological Process: pyrimidine nucleobase metabolic process (GO:0006206);; Biological Process: phosphorylation (GO:0016310);; Biological Process: UMP salvage (GO:0044206);; Biological Process: CTP salvage (GO:0044211);;	K00876|3.81433e-180|oas:101121416|K00876 uridine kinase [EC:2.7.1.48] | (RefSeq) UCK1; uridine-cytidine kinase 1	Pyrimidine metabolism (ko00240);; Drug metabolism - other enzymes (ko00983)	[TZ]	Signal transduction mechanisms;; Cytoskeleton	Phosphoribulokinase / Uridine kinase family	Uridine-cytidine kinase 1 OS=Bos taurus OX=9913 GN=UCK1 PE=2 SV=1	F	Nucleotide transport and metabolism	PREDICTED: uridine-cytidine kinase 1 isoform X3 [Capra hircus]
gene12352	RAPGEF1	23.2517	4902	16.0476	4414	21.6303	5010	40.8118	8939	38.3167	10463	36.7553	9963	20.31	4775.33	38.628	9788.33	0.00602857	1.21737	up	[F]	Nucleotide transport and metabolism	Biological Process: blood vessel development (GO:0001568);; Cellular Component: early endosome (GO:0005769);; Biological Process: positive regulation of neuron projection development (GO:0010976);; Biological Process: single organismal cell-cell adhesion (GO:0016337);; Molecular Function: Rap guanyl-nucleotide exchange factor activity (GO:0017034);; Biological Process: Rap protein signal transduc…	K06277|0|bacu:103016774|K06277 Rap guanine nucleotide exchange factor 1 | (RefSeq) RAPGEF1; Rap guanine nucleotide exchange factor 1	Rap1 signaling pathway (ko04015);; Focal adhesion (ko04510);; Neurotrophin signaling pathway (ko04722);; Insulin signaling pathway (ko04910);; Renal cell carcinoma (ko05211)	[T]	Signal transduction mechanisms	RasGEF domain;; RasGEF N-terminal motif	Rap guanine nucleotide exchange factor 2 OS=Canis lupus familiaris OX=9615 GN=RAPGEF2 PE=1 SV=2	S	Function unknown	PREDICTED: rap guanine nucleotide exchange factor 1 isoform X2 [Capra hircus]
gene12377	KCNT1	1.66748	286	1.04048	220	1.15885	210	2.97581	512	4.85893	1048	5.10871	1066	1.289	238.667	4.314	875.333	1.2122e-07	2.02568	up	[P]	Inorganic ion transport and metabolism	Molecular Function: voltage-gated potassium channel activity (GO:0005249);; Cellular Component: voltage-gated potassium channel complex (GO:0008076);; Molecular Function: calcium-activated potassium channel activity (GO:0015269);; Biological Process: potassium ion transmembrane transport (GO:0071805);;	K04946|0|bta:529468|K04946 potassium channel subfamily T member 1 | (RefSeq) KCNT1; potassium sodium-activated channel subfamily T member 1	--	[P]	Inorganic ion transport and metabolism	Calcium-activated BK potassium channel alpha subunit;; Ion channel	Potassium channel subfamily U member 1 OS=Macaca fascicularis OX=9541 GN=KCNU1 PE=2 SV=1	U	Intracellular trafficking, secretion, and vesicular transport	PREDICTED: potassium channel subfamily T member 1 isoform X1 [Capra hircus]
gene12386	CARD9	9.98738	1018	1.273	158	1.74634	190	0.847086	93	0.422049	54	0.335209	45	4.336	455.333	0.535	64	0.0258306	-1.88616	down	--	--	Molecular Function: DNA binding (GO:0003677);; Cellular Component: cytoplasm (GO:0005737);; Biological Process: response to fungus (GO:0009620);; Cellular Component: snRNA-activating protein complex (GO:0019185);; Biological Process: response to peptidoglycan (GO:0032494);; Biological Process: response to muramyl dipeptide (GO:0032495);; Biological Process: positive regulation of interleukin-6 pr…	K12794|0|chx:102170987|K12794 caspase recruitment domain-containing protein 9 | (RefSeq) CARD9; caspase recruitment domain family member 9	NOD-like receptor signaling pathway (ko04621);; Tuberculosis (ko05152)	--	--	Caspase recruitment domain	--	F	Nucleotide transport and metabolism	PREDICTED: caspase recruitment domain-containing protein 9 isoform X4 [Capra hircus]
gene1240	SH3BGRL3	221.026	8061	84.3267	3828	127.74	4927	42.0404	1557	34.2319	1581	32.0531	1440	144.364	5605.33	36.108	1526	0.000328638	-1.48225	down	--	--	Molecular Function: GTPase activator activity (GO:0005096);; Molecular Function: electron carrier activity (GO:0009055);; Molecular Function: protein disulfide oxidoreductase activity (GO:0015035);; Cellular Component: lamellipodium (GO:0030027);; Molecular Function: semaphorin receptor binding (GO:0030215);; Biological Process: regulation of actin filament depolymerization (GO:0030834);; Biologi…	--	--	[S]	Function unknown	SH3-binding, glutamic acid-rich protein;; Glutaredoxin	SH3 domain-binding glutamic acid-rich-like protein 3 OS=Bos taurus OX=9913 GN=SH3BGRL3 PE=3 SV=1	O	Posttranslational modification, protein turnover, chaperones	PREDICTED: SH3 domain-binding glutamic acid-rich-like protein 3 [Orcinus orca]
gene12405	RPL7A	1010.9	35613	898.756	39413	965.16	35960	421.244	15065	298.751	13326	286.045	12409	958.273	36995.3	335.347	13600	0.0330966	-1.12262	down	[J]	Translation, ribosomal structure and biogenesis	Biological Process: maturation of LSU-rRNA (GO:0000470);; Cellular Component: nucleolus (GO:0005730);; Cellular Component: focal adhesion (GO:0005925);; Biological Process: translation (GO:0006412);; Cellular Component: membrane (GO:0016020);; Cellular Component: cytosolic large ribosomal subunit (GO:0022625);; Cellular Component: polysomal ribosome (GO:0042788);; Molecular Function: RNA binding …	K02936|4.76586e-166|aml:100482602|K02936 large subunit ribosomal protein L7Ae | (RefSeq) RPL7A; ribosomal protein L7a	Ribosome (ko03010)	[J]	Translation, ribosomal structure and biogenesis	Ribosomal protein L7Ae/L30e/S12e/Gadd45 family	60S ribosomal protein L7a OS=Bos taurus OX=9913 GN=RPL7A PE=2 SV=3	J	Translation, ribosomal structure and biogenesis	PREDICTED: 60S ribosomal protein L7a [Ailuropoda melanoleuca]
gene12410	REXO4	11.8342	894	25.6009	2406	56.8055	4536	5.72329	439	7.16047	685	7.49537	697	31.414	2612	6.793	607	0.0412554	-1.75814	down	--	--	Cellular Component: nucleolus (GO:0005730);; Molecular Function: RNA binding (GO:0044822);;	K18327|0|chx:106502675|K18327 RNA exonuclease 4 [EC:3.1.-.-] | (RefSeq) REXO4; REX4 homolog, 3'-5' exonuclease	--	[L]	Replication, recombination and repair	Exonuclease	Apoptosis-enhancing nuclease OS=Pongo abelii OX=9601 GN=AEN PE=2 SV=1	L	Replication, recombination and repair	PREDICTED: RNA exonuclease 4 [Capra hircus]
gene12454	CACNA1B	0.014971	6	0.030785	14	0	0	0.119883	44	0.170389	78	0.174899	78	0.015	6.667	0.155	66.667	0.00840464	2.63637	up	--	--	Molecular Function: calcium ion binding (GO:0005509);; Cellular Component: voltage-gated calcium channel complex (GO:0005891);; Biological Process: neurotransmitter secretion (GO:0007269);; Biological Process: locomotory behavior (GO:0007626);; Biological Process: regulation of heart contraction (GO:0008016);; Molecular Function: protein C-terminus binding (GO:0008022);; Biological Process: regul…	K04849|0|bta:282410|K04849 voltage-dependent calcium channel N type alpha-1B | (RefSeq) CACNA1B; calcium voltage-gated channel subunit alpha1 B	MAPK signaling pathway (ko04010);; Calcium signaling pathway (ko04020);; Synaptic vesicle cycle (ko04721);; Retrograde endocannabinoid signaling (ko04723);; Cholinergic synapse (ko04725);; Serotonergic synapse (ko04726);; GABAergic synapse (ko04727);; Dopaminergic synapse (ko04728);; Type II diabetes mellitus (ko04930);; Morphine addiction (ko05032);; Nicotine addiction (ko05033)	[PT]	Inorganic ion transport and metabolism;; Signal transduction mechanisms	Ion transport protein;; Voltage-dependent L-type calcium channel, IQ-associated;; Voltage gated calcium channel IQ domain;; Polycystin cation channel	Voltage-dependent N-type calcium channel subunit alpha-1B OS=Oryctolagus cuniculus OX=9986 GN=CACNA1B PE=1 SV=1	U	Intracellular trafficking, secretion, and vesicular transport	PREDICTED: voltage-dependent N-type calcium channel subunit alpha-1B isoform X1 [Capra hircus]
gene12460	PNPLA7	1.42196	258	0.907027	205	0.627395	121	1.48484	273	1.62262	372	1.69683	379	0.985	194.667	1.601	341.333	0.00407093	1.08775	up	[R]	General function prediction only	Molecular Function: lysophospholipase activity (GO:0004622);; Cellular Component: endoplasmic reticulum (GO:0005783);; Biological Process: lipid metabolic process (GO:0006629);; Cellular Component: integral component of membrane (GO:0016021);; Biological Process: developmental process (GO:0032502);;	K14676|0|bta:536255|K14676 lysophospholipid hydrolase [EC:3.1.1.5] | (RefSeq) PNPLA7; patatin like phospholipase domain containing 7	Glycerophospholipid metabolism (ko00564)	[R]	General function prediction only	Cyclic nucleotide-binding domain;; Patatin-like phospholipase	Neuropathy target esterase OS=Pongo abelii OX=9601 GN=PNPLA6 PE=2 SV=1	S	Function unknown	PREDICTED: patatin-like phospholipase domain-containing protein 7 isoform X1 [Capra hircus]
gene12466	TOR4A	23.8692	1502	0.281425	22	1.98873	143	0.331619	22	0.641881	56	0.438474	37	8.713	555.667	0.471	38.333	0.030628	-2.31204	down	--	--	Molecular Function: ATP binding (GO:0005524);;	--	--	[R]	General function prediction only	Torsin;; AAA ATPase domain;; AAA domain	--	O	Posttranslational modification, protein turnover, chaperones	PREDICTED: torsin-4A isoform X1 [Capra hircus]
gene12484	LOC102182048	25.9161	2576	8.87639	1099	16.7333	1759	4.70779	475	5.29008	666	5.01707	614	17.175	1811.33	5.005	585	0.00478681	-1.28291	down	--	--	Molecular Function: mannosyl-oligosaccharide 1,2-alpha-mannosidase activity (GO:0004571);; Cellular Component: endoplasmic reticulum (GO:0005783);; Biological Process: N-glycan processing (GO:0006491);; Biological Process: ubiquitin-dependent ERAD pathway (GO:0030433);; Biological Process: ubiquitin-dependent glycoprotein ERAD pathway (GO:0097466);; Biological Process: endoplasmic reticulum manno…	K01230|0|lve:103086557|K01230 mannosyl-oligosaccharide alpha-1,2-mannosidase [EC:3.2.1.113] | (RefSeq) MAN1B1; mannosidase alpha class 1B member 1	N-Glycan biosynthesis (ko00510);; Protein processing in endoplasmic reticulum (ko04141)	[G]	Carbohydrate transport and metabolism	Glycosyl hydrolase family 47	Mannosyl-oligosaccharide 1,2-alpha-mannosidase IA (Fragment) OS=Oryctolagus cuniculus OX=9986 GN=MAN1A1 PE=1 SV=1	S	Function unknown	PREDICTED: endoplasmic reticulum mannosyl-oligosaccharide 1,2-alpha-mannosidase isoform X3 [Capra hircus]
gene12504	RAB20	24.4227	1393	9.23448	604	16.8342	1098	2.08017	131	0.258496	21	0.2783	22	16.83	1031.67	0.872	58	0.0011148	-2.9032	down	[R]	General function prediction only	Molecular Function: GTP binding (GO:0005525);; Cellular Component: Golgi apparatus (GO:0005794);; Biological Process: small GTPase mediated signal transduction (GO:0007264);; Cellular Component: phagocytic vesicle (GO:0045335);; Biological Process: phagosome acidification (GO:0090383);; Biological Process: phagosome-lysosome fusion (GO:0090385);; Biological Process: regulation of autophagosome as…	K07911|5.36088e-137|oas:101116740|K07911 Ras-related protein Rab-20 | (RefSeq) RAB20; RAB20, member RAS oncogene family	--	[U]	Intracellular trafficking, secretion, and vesicular transport	Ras family;; Ras of Complex, Roc, domain of DAPkinase;; ADP-ribosylation factor family	Ras-related protein Rab-21 OS=Bos taurus OX=9913 GN=RAB21 PE=2 SV=1	S	Function unknown	PREDICTED: ras-related protein Rab-20 [Capra hircus]
gene12508	MYO16	0.086295	20	0.404491	116	0.401003	98	1.0642	249	1.33756	390	1.18212	336	0.297	78	1.195	325	0.0472383	1.77463	up	[D]	Cell cycle control, cell division, chromosome partitioning	Molecular Function: motor activity (GO:0003774);; Molecular Function: actin binding (GO:0003779);; Molecular Function: ATP binding (GO:0005524);; Cellular Component: myosin complex (GO:0016459);;	K17481|0|oas:101115289|K17481 myosin XVI | (RefSeq) MYO16; myosin XVI	--	--	--	Myosin head (motor domain);; Neuronal tyrosine-phosphorylated phosphoinositide-3-kinase adapter;; Ankyrin repeats (3 copies);; Ankyrin repeats (many copies);; Ankyrin repeat;; Ankyrin repeats (many copies);; Ankyrin repeat	Unconventional myosin-X OS=Bos taurus OX=9913 GN=MYO10 PE=1 SV=1	Z	Cytoskeleton	PREDICTED: LOW QUALITY PROTEIN: unconventional myosin-XVI [Capra hircus]
gene12510	TNFSF13B	8.78144	783	0.942528	81	1.43969	130	0.175479	19	0.029649	4	0.1064	14	3.721	331.333	0.104	12.333	0.000389752	-3.17954	down	--	--	Molecular Function: tumor necrosis factor receptor binding (GO:0005164);; Biological Process: immune response (GO:0006955);; Cellular Component: integral component of membrane (GO:0016021);; Biological Process: positive regulation of B cell proliferation (GO:0030890);; Cellular Component: perinuclear region of cytoplasm (GO:0048471);;	K05476|8.71528e-160|chx:100860848|K05476 tumor necrosis factor ligand superfamily member 13B | (RefSeq) TNFSF13B; tumor necrosis factor superfamily member 13b	Cytokine-cytokine receptor interaction (ko04060);; NF-kappa B signaling pathway (ko04064);; Intestinal immune network for IgA production (ko04672);; Rheumatoid arthritis (ko05323)	--	--	TNF(Tumour Necrosis Factor) family	--	A	RNA processing and modification	PREDICTED: tumor necrosis factor ligand superfamily member 13B isoform X2 [Bubalus bubalis]
gene12527	TPP2	9.05869	1599	7.5785	1665	7.82796	1461	10.629	1904	16.3441	3651	17.0972	3719	8.155	1575	14.69	3091.33	0.0153044	1.12037	up	[O]	Posttranslational modification, protein turnover, chaperones	Molecular Function: aminopeptidase activity (GO:0004177);; Molecular Function: serine-type endopeptidase activity (GO:0004252);; Cellular Component: nucleus (GO:0005634);; Cellular Component: cytoplasm (GO:0005737);; Biological Process: proteolysis (GO:0006508);;	K01280|0|chx:102169112|K01280 tripeptidyl-peptidase II [EC:3.4.14.10] | (RefSeq) TPP2; tripeptidyl peptidase 2	--	[O]	Posttranslational modification, protein turnover, chaperones	Subtilase family;; Tripeptidyl peptidase II	Tripeptidyl-peptidase 2 OS=Bos taurus OX=9913 GN=TPP2 PE=2 SV=1	O	Posttranslational modification, protein turnover, chaperones	PREDICTED: tripeptidyl-peptidase 2 isoform X1 [Capra hircus]
gene12540	CLYBL	3.61452	456	5.6209	447	5.68263	355	7.45205	797	6.30492	895	5.22124	709	4.973	419.333	6.326	800.333	0.00814912	1.16205	up	[G]	Carbohydrate transport and metabolism	Molecular Function: magnesium ion binding (GO:0000287);; Molecular Function: malate synthase activity (GO:0004474);; Cellular Component: mitochondrion (GO:0005739);; Molecular Function: lyase activity (GO:0016829);;	K11390|0|phd:102319936|K11390 citrate lyase subunit beta-like protein [EC:4.1.-.-] | (RefSeq) CLYBL; citrate lyase beta like	--	--	--	HpcH/HpaI aldolase/citrate lyase family;; C-C_Bond_Lyase of the TIM-Barrel fold	--	G	Carbohydrate transport and metabolism	PREDICTED: citrate lyase subunit beta-like protein, mitochondrial isoform X1 [Capra hircus]
gene1255	ZDHHC18	20.4509	2342	9.89203	1411	18.0748	2189	6.78207	789	4.53084	657	5.26801	743	16.139	1980.67	5.527	729.667	0.0465307	-1.09679	down	--	--	Cellular Component: Golgi apparatus (GO:0005794);; Molecular Function: zinc ion binding (GO:0008270);; Cellular Component: integral component of membrane (GO:0016021);; Biological Process: protein palmitoylation (GO:0018345);; Molecular Function: protein-cysteine S-palmitoyltransferase activity (GO:0019706);; Biological Process: cellular protein localization (GO:0034613);;	K16675|0|ssc:100513544|K16675 palmitoyltransferase ZDHHC9/14/18 [EC:2.3.1.225] | (RefSeq) ZDHHC18; zinc finger DHHC-type containing 18	--	[R]	General function prediction only	DHHC palmitoyltransferase	Palmitoyltransferase ZDHHC9 OS=Bos taurus OX=9913 GN=ZDHHC9 PE=2 SV=1	S	Function unknown	PREDICTED: palmitoyltransferase ZDHHC18 [Capra hircus]
gene12573	LOC108637289	3.13326	380	1.32871	201	1.13218	145	7.10071	873	6.28688	964	5.62008	838	1.865	242	6.336	891.667	2.6782e-09	2.18456	up	[V]	Defense mechanisms	Molecular Function: ATP binding (GO:0005524);; Cellular Component: integral component of membrane (GO:0016021);; Molecular Function: ATPase activity, coupled to transmembrane movement of substances (GO:0042626);; Biological Process: transmembrane transport (GO:0055085);;	--	--	[Q]	Secondary metabolites biosynthesis, transport and catabolism	ABC transporter transmembrane region;; ABC transporter	Multidrug resistance-associated protein 1 OS=Canis lupus familiaris OX=9615 GN=ABCC1 PE=2 SV=1	V	Defense mechanisms	PREDICTED: multidrug resistance-associated protein 4-like [Capra hircus]
gene12575	LOC108637255	2.17505	46	0.612054	16	0.517965	12	8.95998	191	2.45756	66	4.0282	104	1.102	24.667	5.149	120.333	0.00244873	2.40054	up	[V]	Defense mechanisms	Molecular Function: ATP binding (GO:0005524);; Cellular Component: integral component of membrane (GO:0016021);; Molecular Function: ATPase activity, coupled to transmembrane movement of substances (GO:0042626);; Biological Process: transmembrane transport (GO:0055085);;	K05673|1.37928e-102|bom:102283914|K05673 ATP-binding cassette, subfamily C (CFTR/MRP), member 4 | (RefSeq) multidrug resistance-associated protein 4-like	ABC transporters (ko02010);; cAMP signaling pathway (ko04024);; Bile secretion (ko04976)	[Q]	Secondary metabolites biosynthesis, transport and catabolism	ABC transporter	Multidrug resistance-associated protein 1 OS=Macaca fascicularis OX=9541 GN=ABCC1 PE=2 SV=1	V	Defense mechanisms	PREDICTED: multidrug resistance-associated protein 4-like [Capra hircus]
gene12590	ABCC4	8.62066	2401	6.44867	2236	7.57078	2230	1.98744	562	3.05034	1076	3.05808	1049	7.547	2289	2.699	895.667	0.0144494	-1.10956	down	[V]	Defense mechanisms	Molecular Function: ATP binding (GO:0005524);; Cellular Component: integral component of membrane (GO:0016021);; Molecular Function: ATPase activity, coupled to transmembrane movement of substances (GO:0042626);; Biological Process: transmembrane transport (GO:0055085);;	K05673|0|bom:102283740|K05673 ATP-binding cassette, subfamily C (CFTR/MRP), member 4 | (RefSeq) ABCC4; ATP binding cassette subfamily C member 4	ABC transporters (ko02010);; cAMP signaling pathway (ko04024);; Bile secretion (ko04976)	[Q]	Secondary metabolites biosynthesis, transport and catabolism	ABC transporter transmembrane region;; ABC transporter;; ABC transporter transmembrane region;; ABC transporter	Multidrug resistance-associated protein 1 OS=Canis lupus familiaris OX=9615 GN=ABCC1 PE=2 SV=1	V	Defense mechanisms	PREDICTED: LOW QUALITY PROTEIN: multidrug resistance-associated protein 4 [Capra hircus]
gene12598	GPC6	1.24422	306	0.614121	188	0.677943	177	1.30258	325	1.36967	426	1.44641	438	0.845	223.667	1.373	396.333	0.000459457	1.10473	up	--	--	Cellular Component: proteinaceous extracellular matrix (GO:0005578);; Cellular Component: nucleus (GO:0005634);; Cellular Component: plasma membrane (GO:0005886);; Biological Process: cell migration (GO:0016477);; Cellular Component: anchored component of membrane (GO:0031225);; Molecular Function: heparan sulfate proteoglycan binding (GO:0043395);;	K08112|0|chx:102169307|K08112 glypican 6 | (RefSeq) GPC6; glypican 6	--	[T]	Signal transduction mechanisms	Glypican	Glypican-6 OS=Pongo abelii OX=9601 GN=GPC6 PE=2 SV=1	O	Posttranslational modification, protein turnover, chaperones	PREDICTED: glypican-6 [Capra hircus]
gene1264	FAM46B	23.1748	2032	1.3249	145	1.30161	121	0.560401	50	0.342371	38	0.414955	45	8.6	766	0.439	44.333	0.00486875	-2.65287	down	--	--	--	--	--	[S]	Function unknown	Nucleotidyltransferase	Putative nucleotidyltransferase FAM46B OS=Bos taurus OX=9913 GN=FAM46B PE=2 SV=1	S	Function unknown	PREDICTED: protein FAM46B [Capra hircus]
gene12644	TBC1D4	8.08988	1933	3.73482	1100	2.70355	671	15.2324	3575	26.9498	7882	26.0983	7421	4.843	1234.67	22.76	6292.67	1.71146e-10	2.56023	up	--	--	Molecular Function: GTPase activator activity (GO:0005096);; Cellular Component: cytoplasm (GO:0005737);; Biological Process: intracellular protein transport (GO:0006886);; Cellular Component: endomembrane system (GO:0012505);; Molecular Function: Rab GTPase binding (GO:0017137);; Biological Process: regulation of vesicle fusion (GO:0031338);; Biological Process: cellular response to insulin stim…	K17902|0|chx:102180863|K17902 TBC1 domain family member 4 | (RefSeq) TBC1D4; TBC1 domain family member 4	Thyroid hormone signaling pathway (ko04919);; Insulin resistance (ko04931)	[R]	General function prediction only	Rab-GTPase-TBC domain;; Domain of unknown function (DUF3350);; Phosphotyrosine interaction domain (PTB/PID)	TBC1 domain family member 1 OS=Bos taurus OX=9913 GN=TBC1D1 PE=2 SV=2	S	Function unknown	PREDICTED: TBC1 domain family member 4 isoform X2 [Capra hircus]
gene12647	KLF12	0.680967	51	0.529347	48	0.251328	20	1.48839	114	2.37828	222	2.31323	210	0.487	39.667	2.06	182	4.49777e-06	2.32539	up	--	--	Biological Process: negative regulation of transcription from RNA polymerase II promoter (GO:0000122);; Molecular Function: RNA polymerase II regulatory region sequence-specific DNA binding (GO:0000977);; Molecular Function: transcriptional repressor activity, RNA polymerase II transcription regulatory region sequence-specific binding (GO:0001227);; Cellular Component: nucleoplasm (GO:0005654);; …	K09205|0|chx:102189320|K09205 krueppel-like factor 8/12 | (RefSeq) KLF12; Kruppel like factor 12	--	[R]	General function prediction only	Zinc finger, C2H2 type;; Zinc-finger double domain;; C2H2-type zinc finger	Krueppel-like factor 17 OS=Sus scrofa OX=9823 GN=KLF17 PE=2 SV=1	S	Function unknown	PREDICTED: Krueppel-like factor 12 isoform X2 [Pteropus alecto]
gene12655	BORA	2.46217	229	1.18759	138	2.0405	200	0.34118	33	0.547609	65	0.683866	78	1.897	189	0.524	58.667	0.0188309	-1.37515	down	--	--	Cellular Component: meiotic spindle (GO:0072687);;	K16831|0|oas:101122704|K16831 protein aurora borealis | (RefSeq) BORA; bora, aurora kinase A activator	--	--	--	Protein aurora borealis N-terminus	--	S	Function unknown	PREDICTED: protein aurora borealis [Capra hircus]
gene12659	DACH1	2.40637	439	1.01565	230	0.488673	68	2.40726	456	4.76204	1098	4.95956	1097	1.304	245.667	4.043	883.667	0.00249902	2.01401	up	--	--	Biological Process: negative regulation of transcription from RNA polymerase II promoter (GO:0000122);; Molecular Function: transcription factor activity, RNA polymerase II core promoter sequence-specific binding involved in preinitiation complex assembly (GO:0001075);; Molecular Function: transcriptional repressor activity, RNA polymerase II core promoter proximal region sequence-specific bindin…	--	--	[K]	Transcription	SKI/SNO/DAC family	--	S	Function unknown	PREDICTED: dachshund homolog 1 isoform X1 [Capra hircus]
gene12665	PCDH9	0.195933	43	0.06675	20	0.037195	9	0.238592	54	0.216072	60	0.222598	60	0.1	24	0.226	58	0.0335669	1.52451	up	[U]	Intracellular trafficking, secretion, and vesicular transport	Molecular Function: calcium ion binding (GO:0005509);; Cellular Component: plasma membrane (GO:0005886);; Biological Process: homophilic cell adhesion via plasma membrane adhesion molecules (GO:0007156);; Cellular Component: integral component of membrane (GO:0016021);; Cellular Component: growth cone (GO:0030426);; Cellular Component: cell-cell contact zone (GO:0044291);;	K16498|0|cfr:102519443|K16498 protocadherin delta 1 | (RefSeq) PCDH9; protocadherin 9	--	--	--	Cadherin domain;; Protocadherin;; Cadherin-like;; Cadherin-like	Protocadherin-11 X-linked OS=Gorilla gorilla gorilla OX=9595 GN=PCDH11X PE=3 SV=1	U	Intracellular trafficking, secretion, and vesicular transport	PREDICTED: protocadherin-9 isoform X1 [Capra hircus]
gene12689	CRYL1	80.4111	4512	17.688	1236	19.0839	1133	3.92611	224	3.29128	234	2.6803	186	39.061	2293.67	3.299	214.667	5.45626e-07	-2.71357	down	[I]	Lipid transport and metabolism	Molecular Function: 3-hydroxyacyl-CoA dehydrogenase activity (GO:0003857);; Cellular Component: nucleolus (GO:0005730);; Cellular Component: Golgi apparatus (GO:0005794);; Cellular Component: cytosol (GO:0005829);; Cellular Component: plasma membrane (GO:0005886);; Biological Process: fatty acid metabolic process (GO:0006631);; Molecular Function: protein homodimerization activity (GO:0042803);; …	K13247|0|chx:102170708|K13247 L-gulonate 3-dehydrogenase [EC:1.1.1.45] | (RefSeq) CRYL1; crystallin lambda 1	Pentose and glucuronate interconversions (ko00040)	[I]	Lipid transport and metabolism	3-hydroxyacyl-CoA dehydrogenase, NAD binding domain;; 3-hydroxyacyl-CoA dehydrogenase, C-terminal domain	Lambda-crystallin homolog OS=Bos taurus OX=9913 GN=CRYL1 PE=2 SV=3	I	Lipid transport and metabolism	PREDICTED: lambda-crystallin homolog [Capra hircus]
gene12705	SGCG	0.204449	12	10.071	733	5.64323	349	75.9882	4505	72.7182	5378	75.4454	5426	5.306	364.667	74.717	5103	0.00712669	2.75773	up	--	--	Cellular Component: cytoplasm (GO:0005737);; Cellular Component: cytoskeleton (GO:0005856);; Biological Process: muscle organ development (GO:0007517);; Cellular Component: sarcoglycan complex (GO:0016012);; Cellular Component: integral component of membrane (GO:0016021);; Cellular Component: sarcolemma (GO:0042383);; Biological Process: cardiac muscle tissue development (GO:0048738);; Biological…	K12564|0|chx:102169305|K12564 gamma-sarcoglycan | (RefSeq) SGCG; sarcoglycan gamma	Hypertrophic cardiomyopathy (HCM) (ko05410);; Arrhythmogenic right ventricular cardiomyopathy (ARVC) (ko05412);; Dilated cardiomyopathy (ko05414);; Viral myocarditis (ko05416)	[Z]	Cytoskeleton	Sarcoglycan complex subunit protein	Gamma-sarcoglycan OS=Bos taurus OX=9913 GN=SGCG PE=2 SV=1	S	Function unknown	PREDICTED: gamma-sarcoglycan [Capra hircus]
gene1271	MAP3K6	22.8268	3900	5.03515	1071	5.95653	1077	2.21794	385	1.4982	325	1.82917	385	11.273	2016	1.848	365	0.00124179	-1.84692	down	[R]	General function prediction only	Biological Process: activation of MAPKK activity (GO:0000186);; Molecular Function: magnesium ion binding (GO:0000287);; Molecular Function: MAP kinase kinase kinase activity (GO:0004709);; Molecular Function: ATP binding (GO:0005524);; Cellular Component: intracellular (GO:0005622);;	K04425|0|bta:614598|K04425 mitogen-activated protein kinase kinase kinase 6 [EC:2.7.11.25] | (RefSeq) MAP3K6; mitogen-activated protein kinase kinase kinase 6	MAPK signaling pathway (ko04010)	[T]	Signal transduction mechanisms	Domain of unknown function (DUF4071);; Protein kinase domain;; Protein tyrosine kinase	Serine/threonine-protein kinase 25 OS=Bos taurus OX=9913 GN=STK25 PE=2 SV=1	T	Signal transduction mechanisms	PREDICTED: mitogen-activated protein kinase kinase kinase 6 [Capra hircus]
gene12716	SHISA2	33.2965	3301	15.5563	1935	15.0028	1574	70.2969	7123	50.5064	6397	50.0421	6166	21.285	2270	56.948	6562	6.15589e-07	1.83853	up	--	--	Cellular Component: endoplasmic reticulum membrane (GO:0005789);; Biological Process: multicellular organism development (GO:0007275);; Cellular Component: integral component of membrane (GO:0016021);;	--	--	--	--	Wnt and FGF inhibitory regulator	Protein shisa-2 homolog OS=Bos taurus OX=9913 GN=SHISA2 PE=2 SV=1	U	Intracellular trafficking, secretion, and vesicular transport	PREDICTED: protein shisa-2 homolog [Ovis aries musimon]
gene12725	RASL11A	14.7925	653	1.8756	104	3.15187	148	1.04352	47	0.362471	21	0.635747	35	6.607	301.667	0.681	34.333	0.00771433	-2.17782	down	--	--	Molecular Function: GTP binding (GO:0005525);; Cellular Component: nucleolus (GO:0005730);; Biological Process: small GTPase mediated signal transduction (GO:0007264);; Cellular Component: membrane (GO:0016020);; Biological Process: positive regulation of transcription from RNA polymerase I promoter (GO:0045943);;	K07852|2.69151e-152|chx:102190142|K07852 Ras-like protein family member 11A | (RefSeq) RASL11A; RAS like family 11 member A	--	[R]	General function prediction only	Ras family;; Ras of Complex, Roc, domain of DAPkinase	Ras-like protein family member 11B OS=Bos taurus OX=9913 GN=RASL11B PE=2 SV=1	S	Function unknown	PREDICTED: ras-like protein family member 11A, partial [Capra hircus]
gene12727	GTF3A	6.23729	332	20.5743	1361	29.0555	1632	3.06177	166	4.15236	280	4.58983	301	18.622	1108.33	3.935	249	0.0381266	-1.78795	down	[R]	General function prediction only	Molecular Function: nucleic acid binding (GO:0003676);; Cellular Component: nucleus (GO:0005634);; Molecular Function: metal ion binding (GO:0046872);;	K09191|0|chx:102189876|K09191 general transcription factor IIIA | (RefSeq) GTF3A; general transcription factor IIIA	--	[R]	General function prediction only	Zinc finger, C2H2 type;; C2H2-type zinc finger;; Zinc-finger double domain;; Zinc-finger of C2H2 type;; Zinc-finger double-stranded RNA-binding	Zinc finger protein 143 OS=Bos taurus OX=9913 GN=ZNF143 PE=2 SV=1	S	Function unknown	PREDICTED: transcription factor IIIA [Capra hircus]
gene12757	ALOX5AP	16.5662	534	5.35279	215	6.57132	224	2.89146	95	1.10191	45	1.02926	41	9.497	324.333	1.674	60.333	0.015471	-1.74278	down	[S]	Function unknown	Biological Process: leukotriene production involved in inflammatory response (GO:0002540);; Molecular Function: glutathione transferase activity (GO:0004364);; Molecular Function: leukotriene-C4 synthase activity (GO:0004464);; Molecular Function: glutathione peroxidase activity (GO:0004602);; Cellular Component: endoplasmic reticulum membrane (GO:0005789);; Molecular Function: enzyme activator a…	K20735|1.01369e-106|chx:102184818|K20735 arachidonate 5-lipoxygenase-activating protein | (RefSeq) ALOX5AP; arachidonate 5-lipoxygenase activating protein	--	--	--	MAPEG family	Arachidonate 5-lipoxygenase-activating protein OS=Bos taurus OX=9913 GN=ALOX5AP PE=2 SV=1	U	Intracellular trafficking, secretion, and vesicular transport	PREDICTED: arachidonate 5-lipoxygenase-activating protein [Capra hircus]
gene1277	AHDC1	6.28402	1510	7.25384	2170	3.95686	1006	10.9602	2659	12.0963	3680	11.2658	3325	5.832	1562	11.441	3221.33	0.0173828	1.22728	up	--	--	Molecular Function: DNA binding (GO:0003677);;	--	--	--	--	Domain of unknown function (DUF4683)	--	L	Replication, recombination and repair	PREDICTED: AT-hook DNA-binding motif-containing protein 1 isoform X1 [Ovis aries musimon]
gene1278	FGR	47.2104	4409	8.04088	937	15.5499	1536	5.62805	532	3.32034	394	3.61698	416	23.6	2294	4.188	447.333	0.00930937	-1.71185	down	[T]	Signal transduction mechanisms	Molecular Function: phosphotyrosine residue binding (GO:0001784);; Molecular Function: non-membrane spanning protein tyrosine kinase activity (GO:0004715);; Molecular Function: ATP binding (GO:0005524);; Biological Process: transmembrane receptor protein tyrosine kinase signaling pathway (GO:0007169);; Biological Process: integrin-mediated signaling pathway (GO:0007229);; Biological Process: regu…	K08891|0|chx:102177575|K08891 tyrosine-protein kinase Fgr [EC:2.7.10.2] | (RefSeq) FGR; FGR proto-oncogene, Src family tyrosine kinase	Chemokine signaling pathway (ko04062);; Epstein-Barr virus infection (ko05169)	[T]	Signal transduction mechanisms	Protein tyrosine kinase;; Protein kinase domain;; SH2 domain;; SH3 domain;; Variant SH3 domain;; Variant SH3 domain	Tyrosine-protein kinase Fyn OS=Sus scrofa OX=9823 GN=FYN PE=2 SV=2	T	Signal transduction mechanisms	PREDICTED: tyrosine-protein kinase Fgr [Capra hircus]
gene12796	ALG5	16.2878	734	8.63826	484	8.43251	402	3.43783	158	3.5659	204	4.25495	236	11.12	540	3.753	199.333	0.000484269	-1.10966	down	[N]	Cell motility	Molecular Function: dolichyl-phosphate-mannose-protein mannosyltransferase activity (GO:0004169);; Molecular Function: dolichyl-phosphate beta-D-mannosyltransferase activity (GO:0004582);; Cellular Component: endoplasmic reticulum membrane (GO:0005789);; Biological Process: protein N-linked glycosylation (GO:0006487);; Biological Process: GPI anchor biosynthetic process (GO:0006506);; Biological …	K00729|0|chx:102185475|K00729 dolichyl-phosphate beta-glucosyltransferase [EC:2.4.1.117] | (RefSeq) ALG5; ALG5, dolichyl-phosphate beta-glucosyltransferase	N-Glycan biosynthesis (ko00510)	[R]	General function prediction only	Glycosyl transferase family 2;; Glycosyltransferase like family 2	Dolichol-phosphate mannosyltransferase subunit 1 OS=Sus scrofa OX=9823 GN=DPM1 PE=3 SV=1	M	Cell wall/membrane/envelope biogenesis	PREDICTED: dolichyl-phosphate beta-glucosyltransferase isoform X3 [Ovis aries musimon]
gene12799	POSTN	25.9633	3044	0.266327	40	2.57233	328	0.137131	17	0.316711	49	0.316535	47	9.601	1137.33	0.257	37.667	0.0023924	-3.05806	down	[R]	General function prediction only	Cellular Component: proteinaceous extracellular matrix (GO:0005578);; Cellular Component: trans-Golgi network (GO:0005802);; Biological Process: cell adhesion (GO:0007155);; Molecular Function: heparin binding (GO:0008201);; Biological Process: regulation of Notch signaling pathway (GO:0008593);; Biological Process: tissue development (GO:0009888);; Biological Process: extracellular matrix organi…	--	--	[MW]	Cell wall/membrane/envelope biogenesis;; Extracellular structures	Fasciclin domain	Transforming growth factor-beta-induced protein ig-h3 OS=Sus scrofa OX=9823 GN=TGFBI PE=1 SV=1	M	Cell wall/membrane/envelope biogenesis	PREDICTED: periostin isoform X6 [Capra hircus]
gene1280	FAM76A	7.84893	986	5.40034	848	3.83897	513	6.28773	804	11.1578	1783	11.6902	1819	5.696	782.333	9.712	1468.67	0.0157803	1.11585	up	--	--	Molecular Function: endopeptidase activity (GO:0004175);; Cellular Component: nucleus (GO:0005634);; Biological Process: protein desumoylation (GO:0016926);; Molecular Function: SUMO-specific protease activity (GO:0016929);;	--	--	[S]	Function unknown	FAM76 protein	Protein FAM76A OS=Bos taurus OX=9913 GN=FAM76A PE=2 SV=1	S	Function unknown	PREDICTED: protein FAM76A [Pteropus alecto]
gene12814	SLC25A15	3.83707	514	3.23892	540	5.06187	717	1.18464	162	1.31563	224	1.17738	195	4.046	590.333	1.226	193.667	0.0195056	-1.33853	down	--	--	Molecular Function: structural constituent of ribosome (GO:0003735);; Biological Process: translation (GO:0006412);; Biological Process: transport (GO:0006810);; Cellular Component: integral component of membrane (GO:0016021);;	K15101|0|chx:102168918|K15101 solute carrier family 25 (mitochondrial ornithine transporter) member 2/15 | (RefSeq) SLC25A15; solute carrier family 25 member 15	--	[C]	Energy production and conversion	Mitochondrial carrier protein	Mitochondrial carnitine/acylcarnitine carrier protein OS=Macaca fascicularis OX=9541 GN=SLC25A20 PE=2 SV=1	S	Function unknown	PREDICTED: mitochondrial ornithine transporter 1 [Capra hircus]
gene12844	TRIM13	12.3272	898	4.11279	373	3.35512	259	17.6943	1309	19.6427	1812	21.05	1888	6.598	510	19.462	1669.67	1.78833e-06	2.0182	up	--	--	Molecular Function: ubiquitin-protein transferase activity (GO:0004842);; Molecular Function: signal transducer activity (GO:0004871);; Cellular Component: endoplasmic reticulum membrane (GO:0005789);; Molecular Function: zinc ion binding (GO:0008270);; Biological Process: response to gamma radiation (GO:0010332);; Biological Process: positive regulation of cell death (GO:0010942);; Cellular Comp…	K12003|0|chx:102187603|K12003 tripartite motif-containing protein 13 [EC:2.3.2.27] | (RefSeq) TRIM13; tripartite motif containing 13	--	[O]	Posttranslational modification, protein turnover, chaperones	RING-type zinc-finger;; Zinc finger, C3HC4 type (RING finger);; B-box zinc finger;; Zinc finger, C3HC4 type (RING finger);; Ring finger domain;; zinc-RING finger domain	E3 ubiquitin-protein ligase TRIM13 OS=Bos taurus OX=9913 GN=TRIM13 PE=2 SV=2	O	Posttranslational modification, protein turnover, chaperones	PREDICTED: E3 ubiquitin-protein ligase TRIM13 [Capra hircus]
gene12846	KPNA3	20.6512	3907	13.5993	3203	9.16592	1834	32.1067	6166	43.3555	10385	45.674	10640	14.472	2981.33	40.379	9063.67	3.89279e-08	1.84059	up	--	--	Cellular Component: nuclear pore (GO:0005643);; Cellular Component: nucleoplasm (GO:0005654);; Cellular Component: cytosol (GO:0005829);; Biological Process: NLS-bearing protein import into nucleus (GO:0006607);; Molecular Function: protein C-terminus binding (GO:0008022);; Molecular Function: nuclear localization sequence binding (GO:0008139);; Molecular Function: protein transporter activity (G…	--	--	[U]	Intracellular trafficking, secretion, and vesicular transport	Armadillo/beta-catenin-like repeat;; HEAT-like repeat;; Atypical Arm repeat;; Importin beta binding domain;; HEAT repeat;; HEAT repeats;; Armadillo-like	Importin subunit alpha-7 OS=Bos taurus OX=9913 GN=KPNA6 PE=2 SV=1	U	Intracellular trafficking, secretion, and vesicular transport	PREDICTED: importin subunit alpha-4 [Elephantulus edwardii]
gene12854	CDADC1	8.28776	888	3.69022	518	2.67089	319	6.94642	772	9.00587	1231	8.65916	1188	4.883	575	8.204	1063.67	0.00184022	1.19429	up	[F]	Nucleotide transport and metabolism	Molecular Function: zinc ion binding (GO:0008270);; Molecular Function: hydrolase activity (GO:0016787);;	--	--	[F]	Nucleotide transport and metabolism	Cytidine and deoxycytidylate deaminase zinc-binding region;; MafB19-like deaminase	Cytidine and dCMP deaminase domain-containing protein 1 OS=Macaca fascicularis OX=9541 GN=CDADC1 PE=2 SV=1	F	Nucleotide transport and metabolism	PREDICTED: cytidine and dCMP deaminase domain-containing protein 1 isoform X1 [Capra hircus]
gene12873	LCP1	80.5241	12122	14.1855	2663	17.9381	2860	6.94756	1064	8.09536	1539	7.5202	1397	37.549	5881.67	7.521	1333.33	0.0139945	-1.54383	down	--	--	Cellular Component: stress fiber (GO:0001725);; Cellular Component: ruffle (GO:0001726);; Cellular Component: phagocytic cup (GO:0001891);; Cellular Component: podosome (GO:0002102);; Biological Process: T cell activation involved in immune response (GO:0002286);; Molecular Function: calcium ion binding (GO:0005509);; Cellular Component: extracellular space (GO:0005615);; Cellular Component: cyto…	K17276|0|chx:102181402|K17276 plastin-2 | (RefSeq) LCP1; lymphocyte cytosolic protein 1	--	[Z]	Cytoskeleton	Calponin homology (CH) domain;; EF hand;; EF-hand domain pair;; EF-hand domain;; EF-hand domain pair;; EF hand;; CAMSAP CH domain	Plastin-3 OS=Bos taurus OX=9913 GN=PLS3 PE=2 SV=1	Z	Cytoskeleton	PREDICTED: plastin-2 [Capra hircus]
gene12883	SLC25A30	8.13207	1324	8.31333	1532	6.54338	1042	36.1947	5956	45.8391	9033	45.0135	8717	7.663	1299.33	42.349	7902	8.1889e-15	2.7387	up	--	--	Molecular Function: structural constituent of ribosome (GO:0003735);; Biological Process: translation (GO:0006412);; Biological Process: mitochondrial transport (GO:0006839);; Cellular Component: integral component of membrane (GO:0016021);; Cellular Component: mitochondrial membrane (GO:0031966);;	K15106|0|chx:102179959|K15106 solute carrier family 25 (mitochondrial carrier), member 14/30 | (RefSeq) SLC25A30; solute carrier family 25 member 30	--	[C]	Energy production and conversion	Mitochondrial carrier protein	Kidney mitochondrial carrier protein 1 OS=Macaca fascicularis OX=9541 GN=SLC25A30 PE=2 SV=1	O	Posttranslational modification, protein turnover, chaperones	PREDICTED: kidney mitochondrial carrier protein 1 [Capra hircus]
gene12907	LOC102173858	0.607272	109	0.350935	78	0.201298	38	1.32051	240	4.10445	928	4.76025	1046	0.387	75	3.395	738	5.93042e-08	3.22388	up	[M]	Cell wall/membrane/envelope biogenesis	Molecular Function: ubiquitin-protein transferase activity (GO:0004842);; Biological Process: protein ubiquitination (GO:0016567);; Cellular Component: Cul3-RING ubiquitin ligase complex (GO:0031463);;	K10474|0|chx:102173858|K10474 kelch repeat and BTB domain-containing protein 6/7 | (RefSeq) KBTBD6; kelch repeat and BTB domain-containing protein 6	--	--	--	BTB/POZ domain;; BTB And C-terminal Kelch;; Kelch motif;; Galactose oxidase, central domain;; Galactose oxidase, central domain;; Kelch motif;; Kelch motif	Kelch repeat and BTB domain-containing protein 2 OS=Pongo abelii OX=9601 GN=KBTBD2 PE=2 SV=1	S	Function unknown	PREDICTED: kelch repeat and BTB domain-containing protein 6 [Capra hircus]
gene12975	TASP1	2.90886	267	0.886202	107	1.1657	121	3.73861	370	4.70052	530	4.24393	470	1.654	165	4.228	456.667	9.93298e-06	1.75032	up	[E]	Amino acid transport and metabolism	Molecular Function: threonine-type endopeptidase activity (GO:0004298);; Biological Process: proteolysis (GO:0006508);; Biological Process: positive regulation of transcription, DNA-templated (GO:0045893);;	K08657|0|oas:101110528|K08657 taspase, threonine aspartase, 1 [EC:3.4.25.-] | (RefSeq) TASP1; taspase 1	--	[E]	Amino acid transport and metabolism	Asparaginase;; Asparaginase	Isoaspartyl peptidase/L-asparaginase OS=Bos taurus OX=9913 GN=ASRGL1 PE=2 SV=1	E	Amino acid transport and metabolism	PREDICTED: threonine aspartase 1 isoform X1 [Ovis aries]
gene12981	FLRT3	5.14562	772	0.476088	89	0.308951	49	0.203241	31	0.202111	39	0.126646	24	1.977	303.333	0.177	31.333	0.0292932	-2.09023	down	[K]	Transcription	Biological Process: proepicardium cell migration involved in pericardium morphogenesis (GO:0003345);; Molecular Function: protein kinase inhibitor activity (GO:0004860);; Molecular Function: fibroblast growth factor receptor binding (GO:0005104);; Cellular Component: extracellular space (GO:0005615);; Cellular Component: cytoplasm (GO:0005737);; Cellular Component: integral component of plasma me…	K16362|0|bta:529416|K16362 leucine-rich repeat transmembrane protein FLRT | (RefSeq) FLRT3; fibronectin leucine rich transmembrane protein 3	--	--	--	Leucine rich repeat;; Leucine Rich repeats (2 copies);; Leucine-rich repeat;; Leucine rich repeats (6 copies)	Leucine-rich repeat transmembrane protein FLRT3 OS=Pongo abelii OX=9601 GN=FLRT3 PE=2 SV=1	S	Function unknown	Leucine-rich repeat transmembrane protein FLRT3, partial [Bos mutus]
gene12997	PRKCQ	1.4835	186	6.75491	969	5.25278	697	16.7976	1971	18.4731	2681	19.8983	2812	4.497	617.333	18.39	2488	0.0315211	1.79544	up	[T]	Signal transduction mechanisms	Cellular Component: immunological synapse (GO:0001772);; Molecular Function: protein kinase C activity (GO:0004697);; Molecular Function: ATP binding (GO:0005524);; Cellular Component: cytoplasm (GO:0005737);; Biological Process: membrane protein ectodomain proteolysis (GO:0006509);; Biological Process: peptidyl-serine phosphorylation (GO:0018105);; Biological Process: positive regulation of telo…	K18052|0|oas:101113426|K18052 novel protein kinase C theta type [EC:2.7.11.13] | (RefSeq) PRKCQ; protein kinase C theta	NF-kappa B signaling pathway (ko04064);; Vascular smooth muscle contraction (ko04270);; Tight junction (ko04530);; T cell receptor signaling pathway (ko04660);; Inflammatory mediator regulation of TRP channels (ko04750);; Adipocytokine signaling pathway (ko04920);; Insulin resistance (ko04931);; Measles (ko05162)	[T]	Signal transduction mechanisms	Protein kinase domain;; Protein tyrosine kinase;; Phorbol esters/diacylglycerol binding domain (C1 domain);; Protein kinase C terminal domain	Protein kinase C delta type OS=Canis lupus familiaris OX=9615 GN=PRKCD PE=2 SV=1	T	Signal transduction mechanisms	protein kinase C theta type [Odocoileus virginianus texanus]
gene13000	ITIH5	5.74741	1622	4.47385	1572	3.86164	1153	13.9538	3996	12.7287	4541	13.6353	4734	4.694	1449	13.439	4423.67	2.16487e-08	1.8325	up	[R]	General function prediction only	Molecular Function: serine-type endopeptidase inhibitor activity (GO:0004867);; Cellular Component: extracellular region (GO:0005576);; Biological Process: negative regulation of endopeptidase activity (GO:0010951);; Biological Process: hyaluronan metabolic process (GO:0030212);;	--	--	--	--	Inter-alpha-trypsin inhibitor heavy chain C-terminus;; Vault protein inter-alpha-trypsin domain;; von Willebrand factor type A domain;; von Willebrand factor type A domain;; von Willebrand factor type A domain	Inter-alpha-trypsin inhibitor heavy chain H5 OS=Bos taurus OX=9913 GN=ITIH5 PE=2 SV=1	S	Function unknown	PREDICTED: inter-alpha-trypsin inhibitor heavy chain H5 isoform X1 [Capra hircus]
gene13016	DHTKD1	3.20641	529	3.6519	750	2.89261	505	6.36825	1067	11.1202	2323	11.5612	2349	3.25	594.667	9.683	1913	0.000736808	1.74875	up	[C]	Energy production and conversion	Biological Process: hematopoietic progenitor cell differentiation (GO:0002244);; Molecular Function: oxoglutarate dehydrogenase (succinyl-transferring) activity (GO:0004591);; Cellular Component: mitochondrion (GO:0005739);; Cellular Component: cytosol (GO:0005829);; Biological Process: tricarboxylic acid cycle (GO:0006099);; Biological Process: protein transport (GO:0015031);; Cellular Component…	K15791|0|chx:102173669|K15791 probable 2-oxoglutarate dehydrogenase E1 component DHKTD1 [EC:1.2.4.2] | (RefSeq) DHTKD1; dehydrogenase E1 and transketolase domain containing 1	--	[G]	Carbohydrate transport and metabolism	Transketolase, pyrimidine binding domain;; 2-oxoglutarate dehydrogenase C-terminal;; Dehydrogenase E1 component	Probable 2-oxoglutarate dehydrogenase E1 component DHKTD1, mitochondrial OS=Pongo abelii OX=9601 GN=DHTKD1 PE=2 SV=1	C	Energy production and conversion	PREDICTED: probable 2-oxoglutarate dehydrogenase E1 component DHKTD1, mitochondrial [Capra hircus]
gene13019	NUDT5	9.90223	470	3.82268	223	2.66309	141	0.551787	27	1.09648	68	0.992706	62	5.463	278	0.88	52.333	0.000521275	-1.91908	down	[V]	Defense mechanisms	Molecular Function: magnesium ion binding (GO:0000287);; Cellular Component: nucleus (GO:0005634);; Biological Process: ribonucleoside diphosphate catabolic process (GO:0009191);; Molecular Function: nucleoside-diphosphatase activity (GO:0017110);; Molecular Function: ADP-sugar diphosphatase activity (GO:0019144);; Molecular Function: snoRNA binding (GO:0030515);; Molecular Function: ADP-ribose d…	K13987|1.95821e-159|chx:102174220|K13987 ADP-sugar pyrophosphatase / 8-oxo-dGDP phosphatase / ADP-D-ribose pyrophosphorylase [EC:3.6.1.13 3.6.1.58 3.6.1.- 2.7.7.96] | (RefSeq) NUDT5; nudix hydrolase 5	Purine metabolism (ko00230)	[L]	Replication, recombination and repair	NUDIX domain	ADP-sugar pyrophosphatase OS=Pongo abelii OX=9601 GN=NUDT5 PE=2 SV=1	L	Replication, recombination and repair	PREDICTED: ADP-sugar pyrophosphatase isoform X1 [Capra hircus]
gene13038	CCNY	65.4742	9232	34.4338	6044	49.2394	7342	16.7227	2394	16.1261	2879	17.2951	3003	49.716	7539.33	16.715	2758.67	0.00198774	-1.14997	down	--	--	Biological Process: G2/M transition of mitotic cell cycle (GO:0000086);; Cellular Component: cytoplasmic cyclin-dependent protein kinase holoenzyme complex (GO:0000308);; Cellular Component: nucleus (GO:0005634);; Cellular Component: plasma membrane (GO:0005886);; Molecular Function: cyclin-dependent protein serine/threonine kinase regulator activity (GO:0016538);; Molecular Function: protein kin…	--	--	[R]	General function prediction only	Cyclin, N-terminal domain;; Cyclin	Cyclin-Y-like protein 2 OS=Macaca fascicularis OX=9541 GN=CCNYL2 PE=2 SV=1	S	Function unknown	PREDICTED: cyclin-Y isoform X1 [Bos taurus]
gene13045	LOC108637380	1.27973	142	0.803949	111	0.280326	33	1.07118	120	2.4662	345	2.45483	334	0.788	95.333	1.997	266.333	0.0204101	1.61775	up	--	--	--	K06724|2.99569e-08|oas:101123225|K06724 neuropilin 1 | (RefSeq) NRP1; neuropilin 1	Axon guidance (ko04360);; HTLV-I infection (ko05166)	--	--	--	--	--	--	PREDICTED: translation initiation factor IF-2-like [Capra hircus]
gene13072	MSRB2	15.4986	850	9.34727	638	5.72574	332	16.7035	930	20.0049	1388	21.8823	1477	10.191	606.667	19.53	1265	0.000544255	1.33746	up	[O]	Posttranslational modification, protein turnover, chaperones	Molecular Function: actin binding (GO:0003779);; Cellular Component: mitochondrion (GO:0005739);; Biological Process: response to oxidative stress (GO:0006979);; Molecular Function: zinc ion binding (GO:0008270);; Biological Process: actin filament polymerization (GO:0030041);; Biological Process: protein repair (GO:0030091);; Molecular Function: peptide-methionine (R)-S-oxide reductase activity …	K07305|7.88831e-111|chx:102176703|K07305 peptide-methionine (R)-S-oxide reductase [EC:1.8.4.12] | (RefSeq) MSRB2; methionine sulfoxide reductase B2	--	[O]	Posttranslational modification, protein turnover, chaperones	SelR domain	Methionine-R-sulfoxide reductase B3 OS=Pongo abelii OX=9601 GN=MSRB3 PE=2 SV=2	O	Posttranslational modification, protein turnover, chaperones	PREDICTED: methionine-R-sulfoxide reductase B2, mitochondrial [Capra hircus]
gene13114	RPP38	4.7035	199	24.5161	1311	23.7703	1308	1.94175	103	1.61771	107	2.17569	140	17.663	939.333	1.912	116.667	0.00584582	-2.40708	down	--	--	Molecular Function: ribonuclease P activity (GO:0004526);; Cellular Component: nucleolar ribonuclease P complex (GO:0005655);; Biological Process: tRNA processing (GO:0008033);; Biological Process: RNA phosphodiester bond hydrolysis, endonucleolytic (GO:0090502);;	K14523|3.45648e-157|chx:102177450|K14523 ribonucleases P/MRP protein subunit RPP38 [EC:3.1.26.5] | (RefSeq) RPP38; ribonuclease P/MRP subunit p38	Ribosome biogenesis in eukaryotes (ko03008);; RNA transport (ko03013)	[AJ]	RNA processing and modification;; Translation, ribosomal structure and biogenesis	Ribosomal protein L7Ae/L30e/S12e/Gadd45 family	Ribonuclease P protein subunit p38 OS=Bos taurus OX=9913 GN=RPP38 PE=2 SV=1	J	Translation, ribosomal structure and biogenesis	PREDICTED: ribonuclease P protein subunit p38 [Capra hircus]
gene13115	NMT2	5.17011	798	7.45135	1430	2.77844	453	0.913852	143	1.16807	229	1.06672	203	5.133	893.667	1.05	191.667	0.00319057	-1.81883	down	--	--	Molecular Function: glycylpeptide N-tetradecanoyltransferase activity (GO:0004379);; Cellular Component: Golgi apparatus (GO:0005794);; Cellular Component: plasma membrane (GO:0005886);; Biological Process: N-terminal peptidyl-glycine N-myristoylation (GO:0018008);; Cellular Component: extrinsic component of membrane (GO:0019898);;	K00671|0|bta:282049|K00671 glycylpeptide N-tetradecanoyltransferase [EC:2.3.1.97] | (RefSeq) NMT2; N-myristoyltransferase 2	--	[I]	Lipid transport and metabolism	Myristoyl-CoA:protein N-myristoyltransferase, C-terminal domain;; Myristoyl-CoA:protein N-myristoyltransferase, N-terminal domain;; Acetyltransferase (GNAT) family	Glycylpeptide N-tetradecanoyltransferase 2 OS=Bos taurus OX=9913 GN=NMT2 PE=2 SV=1	I	Lipid transport and metabolism	PREDICTED: glycylpeptide N-tetradecanoyltransferase 2 isoform X3 [Ovis aries musimon]
gene13119	PTER	3.28756	231	0.804012	70	0.46286	34	5.39578	398	6.23782	581	7.68985	673	1.518	111.667	6.441	550.667	6.84177e-05	2.50437	up	[R]	General function prediction only	Molecular Function: zinc ion binding (GO:0008270);; Biological Process: catabolic process (GO:0009056);; Molecular Function: hydrolase activity, acting on ester bonds (GO:0016788);; Biological Process: epithelial cell differentiation (GO:0030855);; Cellular Component: extracellular exosome (GO:0070062);;	K07048|0|chx:102179681|K07048 phosphotriesterase-related protein | (RefSeq) PTER; phosphotriesterase related	--	--	--	Phosphotriesterase family;; TatD related DNase	Phosphotriesterase-related protein OS=Bos taurus OX=9913 GN=PTER PE=2 SV=1	S	Function unknown	PREDICTED: phosphotriesterase-related protein [Capra hircus]
gene1317	PTPRU	49.0995	10176	0.358681	93	0.302147	67	0.194473	41	0.181249	48	0.257915	66	16.587	3445.33	0.211	51.667	0.00466034	-3.1052	down	[T]	Signal transduction mechanisms	Molecular Function: protein tyrosine phosphatase activity (GO:0004725);; Cellular Component: cell-cell junction (GO:0005911);; Molecular Function: beta-catenin binding (GO:0008013);; Biological Process: negative regulation of cell proliferation (GO:0008285);; Cellular Component: integral component of membrane (GO:0016021);; Biological Process: negative regulation of cell migration (GO:0030336);; …	K16662|0|bta:535675|K16662 receptor-type tyrosine-protein phosphatase U [EC:3.1.3.48] | (RefSeq) PTPRU; protein tyrosine phosphatase, receptor type U	--	[T]	Signal transduction mechanisms	Protein-tyrosine phosphatase;; MAM domain, meprin/A5/mu;; Fibronectin type III domain;; Dual specificity phosphatase, catalytic domain;; Tyrosine phosphatase family	Receptor-type tyrosine-protein phosphatase F OS=Bos taurus OX=9913 GN=PTPRF PE=2 SV=1	T	Signal transduction mechanisms	PREDICTED: receptor-type tyrosine-protein phosphatase U isoform X3 [Ovis aries musimon]
gene13177	SNX5	59.2321	4708	41.7408	4137	42.5705	3595	17.9139	1428	18.4225	1862	16.5118	1623	47.848	4146.67	17.616	1637.67	0.00253194	-1.05134	down	--	--	Cellular Component: ruffle (GO:0001726);; Cellular Component: phagocytic cup (GO:0001891);; Cellular Component: cytosol (GO:0005829);; Biological Process: intracellular protein transport (GO:0006886);; Biological Process: pinocytosis (GO:0006907);; Biological Process: vesicle organization (GO:0016050);; Cellular Component: cytoplasmic vesicle membrane (GO:0030659);; Cellular Component: retromer c…	K17920|0|chx:102188606|K17920 sorting nexin-5/6/32 | (RefSeq) SNX5; sorting nexin 5	Endocytosis (ko04144)	[V]	Defense mechanisms	PX domain;; Vps5 C terminal like	Sorting nexin-5 OS=Bos taurus OX=9913 GN=SNX5 PE=2 SV=1	U	Intracellular trafficking, secretion, and vesicular transport	PREDICTED: sorting nexin-5 isoform X3 [Ovis aries]
gene1320	LAPTM5	354.405	29150	38.9248	3986	46.4127	4038	24.4391	2041	23.7597	2475	25.1193	2545	146.581	12391.3	24.439	2353.67	0.0465307	-1.60355	down	--	--	Cellular Component: lysosomal membrane (GO:0005765);; Cellular Component: integral component of plasma membrane (GO:0005887);; Biological Process: transport (GO:0006810);;	K12387|2.23309e-178|oas:101121575|K12387 lysosomal-associated transmembrane protein | (RefSeq) LAPTM5; lysosomal protein transmembrane 5	Lysosome (ko04142)	--	--	Golgi 4-transmembrane spanning transporter	Lysosomal-associated transmembrane protein 5 OS=Bos taurus OX=9913 GN=LAPTM5 PE=2 SV=1	U	Intracellular trafficking, secretion, and vesicular transport	PREDICTED: lysosomal-associated transmembrane protein 5 [Ovis aries]
gene13203	RALGAPA2	6.85536	2294	0.905293	378	0.921854	327	0.399686	136	0.475758	202	0.483207	200	2.894	999.667	0.453	179.333	0.0268852	-1.71372	down	--	--	Molecular Function: GTPase activator activity (GO:0005096);; Cellular Component: extracellular space (GO:0005615);; Cellular Component: cytoplasm (GO:0005737);; Cellular Component: plasma membrane (GO:0005886);; Biological Process: regulation of small GTPase mediated signal transduction (GO:0051056);; Biological Process: activation of GTPase activity (GO:0090630);;	--	--	[T]	Signal transduction mechanisms	Rap/ran-GAP	Ral GTPase-activating protein subunit alpha-1 (Fragment) OS=Sus scrofa OX=9823 GN=RALGAPA1 PE=1 SV=1	S	Function unknown	PREDICTED: ral GTPase-activating protein subunit alpha-2 isoform X2 [Capra hircus]
gene13218	CD93	34.0525	3965	8.51109	1234	17.0648	2102	24.8933	2943	38.6347	5696	39.8812	5718	19.876	2433.67	34.47	4785.67	0.0277766	1.21037	up	--	--	Molecular Function: complement component C1q binding (GO:0001849);; Biological Process: positive regulation of defense response to virus by host (GO:0002230);; Molecular Function: calcium ion binding (GO:0005509);; Cellular Component: plasma membrane (GO:0005886);; Cellular Component: cell surface (GO:0009986);; Cellular Component: integral component of membrane (GO:0016021);; Biological Process:…	K06702|0|chx:102172076|K06702 CDW93 antigen | (RefSeq) CD93; CD93 molecule	--	--	--	Complement Clr-like EGF-like;; Calcium-binding EGF domain;; Coagulation Factor Xa inhibitory site;; Lectin C-type domain;; EGF-like domain	Thrombomodulin OS=Saimiri sciureus OX=9521 GN=THBD PE=3 SV=1	U	Intracellular trafficking, secretion, and vesicular transport	PREDICTED: complement component C1q receptor [Capra hircus]
gene13240	ABHD12	35.5394	2563	10.2142	917	18.0373	1376	7.38734	541	4.85616	444	5.5439	493	21.264	1618.67	5.929	492.667	0.0197505	-1.26162	down	[T]	Signal transduction mechanisms	Biological Process: phosphatidylserine catabolic process (GO:0006660);; Biological Process: adult walking behavior (GO:0007628);; Biological Process: response to auditory stimulus (GO:0010996);; Cellular Component: AMPA glutamate receptor complex (GO:0032281);; Biological Process: acylglycerol catabolic process (GO:0046464);; Molecular Function: acylglycerol lipase activity (GO:0047372);;	K17481|0|chx:102170796|K17481 myosin XVI | (RefSeq) MYO16; myosin XVI	--	[R]	General function prediction only	Serine aminopeptidase, S33;; alpha/beta hydrolase fold;; Alpha/beta hydrolase family	Monoacylglycerol lipase ABHD12 OS=Bos taurus OX=9913 GN=ABHD12 PE=2 SV=1	S	Function unknown	PREDICTED: monoacylglycerol lipase ABHD12 isoform X1 [Ovis aries musimon]
gene13252	LOC102176340	41.7014	2099	4.17676	262	6.0924	325	59.6105	3046	46.7543	2980	44.8383	2779	17.324	895.333	50.401	2935	0.0118318	1.97983	up	[Q]	Secondary metabolites biosynthesis, transport and catabolism	Molecular Function: oxidoreductase activity (GO:0016491);; Biological Process: oxidation-reduction process (GO:0055114);;	K04119|0|chx:102176340|K04119 aldo-keto reductase family 1 member C3 [EC:1.1.1.51 1.1.1.188 1.1.1.213 1.1.1.357] | (RefSeq) dihydrodiol dehydrogenase 3	Steroid hormone biosynthesis (ko00140);; Arachidonic acid metabolism (ko00590);; Ovarian steroidogenesis (ko04913)	[R]	General function prediction only	Aldo/keto reductase family	Dihydrodiol dehydrogenase 3 OS=Bos taurus OX=9913 PE=2 SV=1	S	Function unknown	PREDICTED: dihydrodiol dehydrogenase 3 [Capra hircus]
gene13254	LOC102176897	0.244896	14	0.028105	2	0	0	0.696281	41	1.20294	87	0.750132	53	0.091	5.333	0.883	60.333	0.00271244	2.94472	up	[Q]	Secondary metabolites biosynthesis, transport and catabolism	Molecular Function: oxidoreductase activity (GO:0016491);; Biological Process: oxidation-reduction process (GO:0055114);;	--	--	[R]	General function prediction only	Aldo/keto reductase family	Dihydrodiol dehydrogenase 3 OS=Bos taurus OX=9913 PE=2 SV=1	S	Function unknown	PREDICTED: aldo-keto reductase family 1, member C1-like isoform X1 [Bos taurus]
gene13265	LOC102187204	323.901	15085	13.7186	796	7.57822	374	4.13833	196	7.59016	448	7.77725	446	115.066	5418.33	6.502	363.333	0.0213874	-2.38296	down	[Q]	Secondary metabolites biosynthesis, transport and catabolism	Cellular Component: cytoplasm (GO:0005737);; Molecular Function: oxidoreductase activity (GO:0016491);; Biological Process: oxidation-reduction process (GO:0055114);;	K04119|0|chx:102187204|K04119 aldo-keto reductase family 1 member C3 [EC:1.1.1.51 1.1.1.188 1.1.1.213 1.1.1.357] | (RefSeq) dihydrodiol dehydrogenase 3	Steroid hormone biosynthesis (ko00140);; Arachidonic acid metabolism (ko00590);; Ovarian steroidogenesis (ko04913)	[R]	General function prediction only	Aldo/keto reductase family	Dihydrodiol dehydrogenase 3 OS=Bos taurus OX=9913 PE=2 SV=1	S	Function unknown	Dihydrodiol dehydrogenase 3, partial [Bos mutus]
gene13287	LOC102191533	11.8289	1175	3.7161	460	5.01956	528	10.3872	1048	11.3087	1422	10.8186	1323	6.855	721	10.838	1264.33	0.00665188	1.12709	up	[I]	Lipid transport and metabolism	Molecular Function: isopentenyl-diphosphate delta-isomerase activity (GO:0004452);; Cellular Component: peroxisome (GO:0005777);; Biological Process: cholesterol biosynthetic process (GO:0006695);; Biological Process: isoprenoid biosynthetic process (GO:0008299);; Molecular Function: hydrolase activity (GO:0016787);; Molecular Function: metal ion binding (GO:0046872);; Biological Process: dimethy…	K01823|5.36971e-163|chx:102191533|K01823 isopentenyl-diphosphate Delta-isomerase [EC:5.3.3.2] | (RefSeq) IDI1; isopentenyl-diphosphate Delta-isomerase 1	Terpenoid backbone biosynthesis (ko00900)	[Q]	Secondary metabolites biosynthesis, transport and catabolism	NUDIX domain	Isopentenyl-diphosphate Delta-isomerase 1 OS=Bos taurus OX=9913 GN=IDI1 PE=2 SV=2	I	Lipid transport and metabolism	PREDICTED: isopentenyl-diphosphate Delta-isomerase 1 [Capra hircus]
gene1329	SERINC2	22.6447	1593	16.6048	1454	23.4313	1742	57.2444	4084	38.4273	3420	38.63	3344	20.894	1596.33	44.767	3616	0.0115215	1.35443	up	--	--	Biological Process: phosphatidylserine metabolic process (GO:0006658);; Biological Process: sphingolipid metabolic process (GO:0006665);; Molecular Function: L-serine transmembrane transporter activity (GO:0015194);; Biological Process: L-serine transport (GO:0015825);; Cellular Component: integral component of membrane (GO:0016021);; Cellular Component: extracellular exosome (GO:0070062);;	--	--	[S]	Function unknown	Serine incorporator (Serinc)	Serine incorporator 2 OS=Bos taurus OX=9913 GN=SERINC2 PE=2 SV=1	S	Function unknown	PREDICTED: serine incorporator 2 isoform X1 [Capra hircus]
gene13303	GPCPD1	16.1054	3269	3.39143	857	2.15131	462	11.1397	2295	28.1304	7228	30.1908	7544	7.216	1529.33	23.154	5689	0.00565554	2.05036	up	[I]	Lipid transport and metabolism	Cellular Component: cytoplasm (GO:0005737);; Biological Process: skeletal muscle tissue development (GO:0007519);; Molecular Function: glycerophosphodiester phosphodiesterase activity (GO:0008889);; Biological Process: cellular phosphate ion homeostasis (GO:0030643);; Biological Process: glycerophospholipid catabolic process (GO:0046475);; Molecular Function: glycerophosphocholine phosphodiestera…	K18695|0|phd:102323961|K18695 glycerophosphocholine phosphodiesterase GPCPD1 [EC:3.1.4.2] | (RefSeq) GPCPD1; glycerophosphocholine phosphodiesterase 1	Glycerophospholipid metabolism (ko00564);; Choline metabolism in cancer (ko05231)	[R]	General function prediction only	Glycerophosphoryl diester phosphodiesterase family	--	C	Energy production and conversion	PREDICTED: glycerophosphocholine phosphodiesterase GPCPD1 [Pantholops hodgsonii]
gene13305	C13H20orf196	3.32093	150	0.895041	53	0.524714	36	2.49053	115	4.27665	334	4.42447	324	1.58	79.667	3.731	257.667	0.00418526	1.87266	up	--	--	--	--	--	--	--	Protein of unknown function (DUF4521)	Uncharacterized protein C20orf196 homolog OS=Bos taurus OX=9913 PE=2 SV=1	S	Function unknown	PREDICTED: uncharacterized protein C20orf196 homolog isoform X2 [Capra hircus]
gene13311	FERMT1	9.11321	1167	1.4958	244	1.43692	199	0.500391	67	0.667688	111	0.530194	86	4.015	536.667	0.566	88	0.00784652	-1.88674	down	--	--	Cellular Component: cytosol (GO:0005829);; Cellular Component: focal adhesion (GO:0005925);; Biological Process: cell adhesion (GO:0007155);; Cellular Component: filamentous actin (GO:0031941);; Biological Process: keratinocyte proliferation (GO:0043616);; Biological Process: keratinocyte migration (GO:0051546);; Biological Process: establishment of epithelial cell polarity (GO:0090162);;	K17082|0|oas:101117180|K17082 kindlin 1 | (RefSeq) FERMT1; fermitin family member 1	--	[D]	Cell cycle control, cell division, chromosome partitioning	FERM central domain;; PH domain	Fermitin family homolog 1 OS=Pongo abelii OX=9601 GN=FERMT1 PE=2 SV=1	S	Function unknown	PREDICTED: fermitin family homolog 1 [Capra hircus]
gene13384	RGS19	25.6168	1828	4.51011	390	9.56421	723	1.98481	144	2.08033	182	2.11354	180	13.23	980.333	2.06	168.667	0.00084785	-1.96743	down	--	--	Molecular Function: GTPase activator activity (GO:0005096);; Cellular Component: cytoplasmic microtubule (GO:0005881);; Cellular Component: plasma membrane (GO:0005886);; Cellular Component: cell cortex (GO:0005938);; Biological Process: regulation of transcription, DNA-templated (GO:0006355);; Biological Process: autophagy (GO:0006914);; Molecular Function: beta-catenin binding (GO:0008013);; Bi…	K16449|2.92701e-115|chx:102177451|K16449 regulator of G-protein signaling | (RefSeq) RGS19; regulator of G-protein signaling 19	--	[T]	Signal transduction mechanisms	Regulator of G protein signaling domain	Regulator of G-protein signaling 19 OS=Bos taurus OX=9913 GN=RGS19 PE=2 SV=1	K	Transcription	PREDICTED: regulator of G-protein signaling 19 isoform X1 [Bos taurus]
gene13388	SAMD10	0.961229	82	0.301491	32	0.287187	26	0.543297	47	1.8291	196	1.3749	144	0.517	46.667	1.249	129	0.0309077	1.59153	up	--	--	--	--	--	--	--	SAM domain (Sterile alpha motif);; SAM domain (Sterile alpha motif);; Sterile alpha motif (SAM)/Pointed domain	Sterile alpha motif domain-containing protein 12 OS=Pongo abelii OX=9601 GN=SAMD12 PE=2 SV=1	S	Function unknown	PREDICTED: sterile alpha motif domain-containing protein 10 isoform X1 [Capra hircus]
gene13399	ZGPAT	20.5598	1714	17.7781	1845	29.6001	2609	8.26183	699	6.61746	699	6.55505	673	22.646	2056	7.145	690.333	0.0360705	-1.28233	down	--	--	Molecular Function: transcription factor activity, sequence-specific DNA binding (GO:0003700);; Cellular Component: nucleus (GO:0005634);; Biological Process: negative regulation of epidermal growth factor-activated receptor activity (GO:0007175);; Molecular Function: sequence-specific DNA binding (GO:0043565);; Biological Process: negative regulation of transcription, DNA-templated (GO:0045892);…	--	--	[A]	RNA processing and modification	G-patch domain;; Zinc finger C-x8-C-x5-C-x3-H type (and similar)	Zinc finger CCCH-type with G patch domain-containing protein OS=Ovis aries OX=9940 GN=ZGPAT PE=2 SV=1	K	Transcription	PREDICTED: zinc finger CCCH-type with G patch domain-containing protein [Bubalus bubalis]
gene13402	TNFRSF6B	23.0219	906	20.8827	1023	89.6261	3728	5.97841	239	1.12488	57	1.23749	60	44.51	1885.67	2.78	118.667	0.00234234	-2.87089	down	--	--	Molecular Function: tumor necrosis factor-activated receptor activity (GO:0005031);; Cellular Component: integral component of plasma membrane (GO:0005887);; Biological Process: inflammatory response (GO:0006954);; Biological Process: immune response (GO:0006955);; Biological Process: multicellular organism development (GO:0007275);; Biological Process: response to lipopolysaccharide (GO:0032496)…	K05143|1.2959e-165|bta:789154|K05143 tumor necrosis factor receptor superfamily member 6B | (RefSeq) TNFRSF6B; TNF receptor superfamily member 6b	Cytokine-cytokine receptor interaction (ko04060)	--	--	TNFR/NGFR cysteine-rich region	Tumor necrosis factor receptor superfamily member 11B OS=Bos taurus OX=9913 GN=TNFRSF11B PE=2 SV=1	S	Function unknown	PREDICTED: tumor necrosis factor receptor superfamily member 6B [Capra hircus]
gene13418	SLC17A9	4.21424	358	2.05794	218	3.18515	287	0.380146	33	0.302334	33	0.404216	43	3.152	287.667	0.362	36.333	1.5864e-08	-2.56564	down	[G]	Carbohydrate transport and metabolism	Biological Process: anion transport (GO:0006820);; Cellular Component: integral component of membrane (GO:0016021);; Molecular Function: transmembrane transporter activity (GO:0022857);; Biological Process: transmembrane transport (GO:0055085);; Biological Process: regulation of autophagy of mitochondrion (GO:1903146);; Biological Process: positive regulation of protein targeting to mitochondrion…	K12303|0|chx:102190213|K12303 MFS transporter, ACS family, solute carrier family 17 (sodium-dependent inorganic phosphate cotransporter), member 9 | (RefSeq) SLC17A9; solute carrier family 17 member 9	--	[G]	Carbohydrate transport and metabolism	Major Facilitator Superfamily	Sialin OS=Ovis aries OX=9940 GN=SLC17A5 PE=2 SV=1	G	Carbohydrate transport and metabolism	PREDICTED: solute carrier family 17 member 9 [Capra hircus]
gene13424	OGFR	10.9032	815	5.92046	551	6.71408	531	1.98934	151	2.98611	283	2.40412	222	7.846	632.333	2.46	218.667	0.000638466	-1.23292	down	[O]	Posttranslational modification, protein turnover, chaperones	Molecular Function: receptor activity (GO:0004872);; Cellular Component: membrane (GO:0016020);;	--	--	--	--	Opioid growth factor receptor (OGFr) conserved region	--	S	Function unknown	PREDICTED: opioid growth factor receptor [Capra hircus]
gene13448	FAM217B	1.54443	240	0.600167	117	0.463977	77	1.15135	182	1.64823	325	1.66217	318	0.87	144.667	1.487	275	0.0119628	1.22235	up	--	--	--	--	--	--	--	FAM217 family	--	O	Posttranslational modification, protein turnover, chaperones	PREDICTED: protein FAM217B [Bos indicus]
gene13450	SYCP2	0.024578	5	0.051153	12	0	0	0.482834	90	0.620699	144	0.743358	168	0.025	5.667	0.616	134	9.56844e-06	3.76615	up	--	--	Cellular Component: lateral element (GO:0000800);; Biological Process: male meiotic nuclear division (GO:0007140);; Biological Process: female meiotic nuclear division (GO:0007143);; Biological Process: fertilization (GO:0009566);; Biological Process: negative regulation of apoptotic process (GO:0043066);; Molecular Function: protein heterodimerization activity (GO:0046982);; Biological Process: …	K19529|0|chx:102174581|K19529 synaptonemal complex protein 2 | (RefSeq) SYCP2; synaptonemal complex protein 2	--	--	--	--	--	S	Function unknown	PREDICTED: LOW QUALITY PROTEIN: synaptonemal complex protein 2 [Capra hircus]
gene13457	CTSZ	157.689	8730	23.3913	1612	60.5293	3544	14.2846	803	11.2263	787	11.3213	772	80.537	4628.67	12.277	787.333	0.00244605	-1.93316	down	[O]	Posttranslational modification, protein turnover, chaperones	Molecular Function: cysteine-type endopeptidase activity (GO:0004197);; Cellular Component: extracellular space (GO:0005615);; Cellular Component: lysosome (GO:0005764);; Cellular Component: endoplasmic reticulum (GO:0005783);; Biological Process: proteolysis involved in cellular protein catabolic process (GO:0051603);; Biological Process: epithelial tube branching involved in lung morphogenesis …	K08568|0|chx:102175417|K08568 cathepsin X [EC:3.4.18.1] | (RefSeq) CTSZ; cathepsin Z	Lysosome (ko04142);; Apoptosis (ko04210)	[O]	Posttranslational modification, protein turnover, chaperones	Papain family cysteine protease	Cathepsin Z OS=Bos taurus OX=9913 GN=CTSZ PE=2 SV=2	O	Posttranslational modification, protein turnover, chaperones	PREDICTED: cathepsin Z [Capra hircus]
gene1351	FAM167B	0.906841	71	0.675198	48	1.68468	126	0.295724	19	0.220736	18	0.07471	9	1.089	81.667	0.197	15.333	0.0378106	-1.84187	down	--	--	--	--	--	--	--	FAM167	Protein FAM167A OS=Bos taurus OX=9913 GN=FAM167A PE=2 SV=1	S	Function unknown	PREDICTED: protein FAM167B isoform X2 [Capra hircus]
gene13530	HM13	48.328	3059	28.7135	2288	42.635	2960	15.288	1020	14.2579	1163	15.1855	1201	39.892	2769	14.91	1128	0.0280431	-1.01186	down	--	--	Cellular Component: lysosomal membrane (GO:0005765);; Cellular Component: rough endoplasmic reticulum (GO:0005791);; Biological Process: signal peptide processing (GO:0006465);; Cellular Component: cell surface (GO:0009986);; Cellular Component: Golgi-associated vesicle membrane (GO:0030660);; Molecular Function: ubiquitin protein ligase binding (GO:0031625);; Cellular Component: Derlin-1 retrotr…	K09595|0|chx:102178287|K09595 minor histocompatibility antigen H13 [EC:3.4.23.-] | (RefSeq) HM13; histocompatibility minor 13	--	[S]	Function unknown	Signal peptide peptidase;; Signal-peptide peptidase, presenilin aspartyl protease	--	U	Intracellular trafficking, secretion, and vesicular transport	PREDICTED: minor histocompatibility antigen H13 isoform X1 [Bubalus bubalis]
gene13533	BCL2L1	46.8706	5400	32.273	4841	37.7213	4821	12.9228	1572	13.1216	1990	8.61836	1241	38.955	5020.67	11.554	1601	0.00494286	-1.32816	down	--	--	Biological Process: cytokinesis (GO:0000910);; Biological Process: ovarian follicle development (GO:0001541);; Biological Process: in utero embryonic development (GO:0001701);; Cellular Component: mitochondrial outer membrane (GO:0005741);; Cellular Component: mitochondrial matrix (GO:0005759);; Cellular Component: centrosome (GO:0005813);; Cellular Component: cytosol (GO:0005829);; Biological Pr…	K04570|1.9119e-160|phd:102330304|K04570 Bcl-2-like 1 (apoptosis regulator Bcl-X) | (RefSeq) BCL2L1; BCL2 like 1	EGFR tyrosine kinase inhibitor resistance (ko01521);; Platinum drug resistance (ko01524);; Ras signaling pathway (ko04014);; NF-kappa B signaling pathway (ko04064);; PI3K-Akt signaling pathway (ko04151);; Apoptosis (ko04210);; Apoptosis - multiple species (ko04215);; Jak-STAT signaling pathway (ko04630);; Amyotrophic lateral sclerosis (ALS) (ko05014);; Toxoplasmosis (ko05145);; HTLV-I infection (…	[T]	Signal transduction mechanisms	Apoptosis regulator proteins, Bcl-2 family;; Bcl-2 homology region 4	Bcl-2-like protein 1 OS=Sus scrofa OX=9823 GN=BCL2L1 PE=2 SV=1	U	Intracellular trafficking, secretion, and vesicular transport	bcl-2-like protein 1 [Ovis aries]
gene13534	TPX2	2.56522	297	1.43708	203	1.47396	185	2.77535	330	5.80355	859	4.76518	678	1.825	228.333	4.448	622.333	0.000272816	1.61431	up	--	--	Cellular Component: spindle pole (GO:0000922);; Cellular Component: nucleoplasm (GO:0005654);; Cellular Component: cytoplasm (GO:0005737);; Cellular Component: microtubule (GO:0005874);; Biological Process: apoptotic process (GO:0006915);; Molecular Function: protein kinase binding (GO:0019901);; Biological Process: activation of protein kinase activity (GO:0032147);; Cellular Component: axon hil…	K16812|0|chx:102181315|K16812 targeting protein for Xklp2 | (RefSeq) TPX2; TPX2, microtubule nucleation factor	--	--	--	Cell cycle regulated microtubule associated protein;; Aurora-A binding;; Targeting protein for Xklp2 (TPX2)	Targeting protein for Xklp2 OS=Bos taurus OX=9913 GN=TPX2 PE=2 SV=1	S	Function unknown	PREDICTED: targeting protein for Xklp2 isoform X1 [Capra hircus]
gene13584	NECAB3	0.538215	40	0.269522	25	0.179122	14	1.65803	123	0.742387	69	0.703902	63	0.329	26.333	1.035	85	0.0106093	1.8859	up	--	--	Cellular Component: Golgi cis cisterna (GO:0000137);; Molecular Function: calcium ion binding (GO:0005509);; Cellular Component: endoplasmic reticulum membrane (GO:0005789);; Biological Process: regulation of amyloid precursor protein biosynthetic process (GO:0042984);;	--	--	--	--	EF hand;; Antibiotic biosynthesis monooxygenase;; EF hand	N-terminal EF-hand calcium-binding protein 3 OS=Bos taurus OX=9913 GN=NECAB3 PE=2 SV=1	S	Function unknown	PREDICTED: N-terminal EF-hand calcium-binding protein 3 [Capra hircus]
gene13598	AHCY	25.6657	2066	38.999	3908	57.311	4879	9.98307	816	9.58419	977	8.84351	877	40.659	3617.67	9.47	890	0.0126501	-1.7094	down	[H]	Coenzyme transport and metabolism	Molecular Function: adenosylhomocysteinase activity (GO:0004013);; Cellular Component: cytosol (GO:0005829);; Biological Process: one-carbon metabolic process (GO:0006730);; Biological Process: S-adenosylmethionine cycle (GO:0033353);; Cellular Component: melanosome (GO:0042470);; Cellular Component: extracellular exosome (GO:0070062);;	K01251|0|chx:102191350|K01251 adenosylhomocysteinase [EC:3.3.1.1] | (RefSeq) AHCY; adenosylhomocysteinase	Cysteine and methionine metabolism (ko00270)	[H]	Coenzyme transport and metabolism	S-adenosyl-L-homocysteine hydrolase;; S-adenosyl-L-homocysteine hydrolase, NAD binding domain;; D-isomer specific 2-hydroxyacid dehydrogenase, NAD binding domain;; Acetohydroxy acid isomeroreductase, NADPH-binding domain	Adenosylhomocysteinase OS=Bos taurus OX=9913 GN=AHCY PE=2 SV=3	H	Coenzyme transport and metabolism	PREDICTED: adenosylhomocysteinase [Capra hircus]
gene13605	TP53INP2	9.08798	1437	18.5337	3648	22.8638	3824	60.5227	9715	51.0817	10227	49.7222	9681	16.829	2969.67	53.776	9874.33	0.0233208	1.66194	up	--	--	Biological Process: autophagosome assembly (GO:0000045);; Biological Process: osteoblast differentiation (GO:0001649);; Biological Process: tissue homeostasis (GO:0001894);; Cellular Component: nucleus (GO:0005634);; Cellular Component: autophagosome (GO:0005776);; Cellular Component: cytosol (GO:0005829);; Biological Process: ubiquitin-dependent protein catabolic process (GO:0006511);; Biologica…	K21247|6.50958e-87|chx:102174948|K21247 tumor protein p53-inducible nuclear protein 2 | (RefSeq) TP53INP2; tumor protein p53 inducible nuclear protein 2	--	--	--	DOR family	--	K	Transcription	PREDICTED: tumor protein p53-inducible nuclear protein 2 isoform X1 [Bos indicus]
gene13610	ACSS2	25.02	2827	17.1565	2414	15.8863	1899	35.3296	4053	33.3021	4765	33.7716	4699	19.354	2380	34.134	4505.67	0.000159402	1.17863	up	[I]	Lipid transport and metabolism	Molecular Function: acetate-CoA ligase activity (GO:0003987);; Cellular Component: nucleoplasm (GO:0005654);; Cellular Component: cytoplasm (GO:0005737);; Biological Process: acetyl-CoA biosynthetic process (GO:0006085);; Biological Process: lipid biosynthetic process (GO:0008610);;	K01895|0|chx:102169772|K01895 acetyl-CoA synthetase [EC:6.2.1.1] | (RefSeq) ACSS2; acyl-CoA synthetase short-chain family member 2	Glycolysis / Gluconeogenesis (ko00010);; Pyruvate metabolism (ko00620);; Propanoate metabolism (ko00640);; Carbon metabolism (ko01200)	[I]	Lipid transport and metabolism	AMP-binding enzyme;; AMP-binding enzyme C-terminal domain;; Acetyl-coenzyme A synthetase N-terminus	Acyl-CoA synthetase short-chain family member 3, mitochondrial OS=Pongo abelii OX=9601 GN=ACSS3 PE=2 SV=1	I	Lipid transport and metabolism	PREDICTED: acetyl-coenzyme A synthetase, cytoplasmic isoform X1 [Bubalus bubalis]
gene13612	MYH7B	0.16088	37	0.550309	154	0.351524	84	16.4792	3756	6.67673	1899	6.91317	1912	0.354	91.667	10.023	2522.33	6.48369e-09	4.22005	up	--	--	Molecular Function: motor activity (GO:0003774);; Molecular Function: actin binding (GO:0003779);; Molecular Function: ATP binding (GO:0005524);; Cellular Component: myosin complex (GO:0016459);;	K10352|0|chx:102175493|K10352 myosin heavy chain | (RefSeq) MYH7B; myosin heavy chain 7B	Tight junction (ko04530)	[Z]	Cytoskeleton	Myosin head (motor domain);; Myosin tail;; Myosin N-terminal SH3-like domain	Myosin-7 OS=Sus scrofa OX=9823 GN=MYH7 PE=2 SV=2	Z	Cytoskeleton	PREDICTED: myosin-7B [Capra hircus]
gene13615	EDEM2	27.1499	1936	12.8461	1140	17.2	1297	4.26213	309	5.3154	480	4.07104	358	19.065	1457.67	4.55	382.333	3.19217e-06	-1.60209	down	--	--	Molecular Function: protein binding (GO:0001948);; Molecular Function: mannosyl-oligosaccharide 1,2-alpha-mannosidase activity (GO:0004571);; Molecular Function: calcium ion binding (GO:0005509);; Biological Process: N-glycan processing (GO:0006491);; Cellular Component: membrane (GO:0016020);; Biological Process: ubiquitin-dependent ERAD pathway (GO:0030433);; Biological Process: endoplasmic ret…	K10085|0|chx:102170888|K10085 ER degradation enhancer, mannosidase alpha-like 2 | (RefSeq) EDEM2; ER degradation enhancing alpha-mannosidase like protein 2	Protein processing in endoplasmic reticulum (ko04141)	[G]	Carbohydrate transport and metabolism	Glycosyl hydrolase family 47	Mannosyl-oligosaccharide 1,2-alpha-mannosidase IA (Fragment) OS=Oryctolagus cuniculus OX=9986 GN=MAN1A1 PE=1 SV=1	O	Posttranslational modification, protein turnover, chaperones	PREDICTED: ER degradation-enhancing alpha-mannosidase-like protein 2 [Capra hircus]
gene13616	PROCR	8.12882	445	18.5479	1263	28.3443	1640	2.84998	159	2.605	181	1.97174	133	18.34	1116	2.476	157.667	0.00226748	-2.34394	down	--	--	Cellular Component: centrosome (GO:0005813);; Cellular Component: focal adhesion (GO:0005925);; Biological Process: immune response (GO:0006955);; Biological Process: blood coagulation (GO:0007596);; Cellular Component: cell surface (GO:0009986);; Cellular Component: integral component of membrane (GO:0016021);; Biological Process: negative regulation of coagulation (GO:0050819);; Cellular Compon…	K06557|1.82148e-163|chx:102171169|K06557 protein C receptor, endothelial (EPCR) | (RefSeq) PROCR; protein C receptor	Complement and coagulation cascades (ko04610)	--	--	MHC-I family domain;; Class I Histocompatibility antigen, domains alpha 1 and 2	Endothelial protein C receptor OS=Bos taurus OX=9913 GN=PROCR PE=2 SV=1	U	Intracellular trafficking, secretion, and vesicular transport	PREDICTED: endothelial protein C receptor isoform X1 [Capra hircus]
gene1366	KIAA1522	4.54817	918	1.08156	273	1.62901	349	0.374685	77	0.738641	190	0.541025	135	2.42	513.333	0.551	134	0.0126501	-1.4751	down	--	--	--	--	--	--	--	NHS-like	--	S	Function unknown	PREDICTED: uncharacterized protein KIAA1522 homolog isoform X1 [Capra hircus]
gene13667	CTNNBL1	19.5424	1465	14.509	1354	14.6182	1159	32.1298	2444	29.9951	2846	30.2734	2794	16.223	1326	30.799	2694.67	0.000476192	1.25024	up	--	--	Cellular Component: Prp19 complex (GO:0000974);; Cellular Component: nucleoplasm (GO:0005654);; Cellular Component: spliceosomal complex (GO:0005681);; Biological Process: mRNA processing (GO:0006397);; Biological Process: RNA splicing (GO:0008380);; Cellular Component: membrane (GO:0016020);; Biological Process: somatic diversification of immunoglobulins (GO:0016445);; Molecular Function: enzyme…	K12864|0|phd:102318200|K12864 beta-catenin-like protein 1 | (RefSeq) CTNNBL1; catenin beta like 1	Spliceosome (ko03040)	[S]	Function unknown	Catenin-beta-like, Arm-motif containing nuclear	Beta-catenin-like protein 1 OS=Bos taurus OX=9913 GN=CTNNBL1 PE=2 SV=3	S	Function unknown	PREDICTED: beta-catenin-like protein 1 isoform X1 [Ovis aries]
gene13678	LOC106502790	5.63603	242	2.39481	128	2.42908	111	0.841867	37	0.948832	52	1.00508	54	3.487	160.333	0.932	47.667	0.0024168	-1.35908	down	--	--	--	--	--	--	--	--	--	--	--	PREDICTED: uncharacterized protein LOC106502790 [Capra hircus]
gene13687	DHX35	5.28516	637	2.02272	304	1.9484	249	5.11863	627	4.34643	664	4.55091	676	3.085	396.667	4.672	655.667	0.0100563	1.07123	up	[J]	Translation, ribosomal structure and biogenesis	Molecular Function: ATP-dependent RNA helicase activity (GO:0004004);; Molecular Function: ATP binding (GO:0005524);; Cellular Component: cytoplasm (GO:0005737);; Biological Process: RNA processing (GO:0006396);; Molecular Function: RNA binding (GO:0044822);; Cellular Component: catalytic step 2 spliceosome (GO:0071013);;	K13117|0|chx:102181055|K13117 ATP-dependent RNA helicase DDX35 [EC:3.6.4.13] | (RefSeq) DHX35; DEAH-box helicase 35	--	[A]	RNA processing and modification	Oligonucleotide/oligosaccharide-binding (OB)-fold;; Helicase associated domain (HA2);; Helicase conserved C-terminal domain	Probable ATP-dependent RNA helicase DHX35 OS=Pongo abelii OX=9601 GN=DHX35 PE=2 SV=1	L	Replication, recombination and repair	PREDICTED: probable ATP-dependent RNA helicase DHX35 [Capra hircus]
gene13701	EMILIN3	0.016186	2	0.573412	89	0.419491	55	4.54334	570	6.78502	1062	6.29548	958	0.336	48.667	5.875	863.333	0.0018609	3.04193	up	--	--	Cellular Component: cytoplasm (GO:0005737);;	--	--	--	--	EMI domain	--	S	Function unknown	PREDICTED: EMILIN-3 [Capra hircus]
gene13716	JPH2	4.23373	698	5.61517	1151	9.40355	1638	83.214	13909	80.9631	16879	78.1751	15850	6.417	1162.33	80.784	15546	2.44077e-09	3.49708	up	[S]	Function unknown	Molecular Function: phosphatidylserine binding (GO:0001786);; Molecular Function: phosphatidylinositol-4,5-bisphosphate binding (GO:0005546);; Molecular Function: phosphatidylinositol-3,4,5-trisphosphate binding (GO:0005547);; Cellular Component: cytosol (GO:0005829);; Molecular Function: phosphatidylinositol-5-phosphate binding (GO:0010314);; Molecular Function: calcium-release channel activity …	K19530|0|bta:614651|K19530 junctophilin | (RefSeq) JPH2; junctophilin 2	--	[R]	General function prediction only	MORN repeat	Junctophilin-2 OS=Oryctolagus cuniculus OX=9986 GN=JPH2 PE=2 SV=1	S	Function unknown	PREDICTED: junctophilin-2 isoform X2 [Ovis aries musimon]
gene13719	FITM2	32.6374	4399	12.6178	2117	8.87245	1265	3.78027	518	4.92646	841	4.00717	665	18.043	2593.67	4.238	674.667	0.000927185	-1.48781	down	--	--	Cellular Component: mitochondrion (GO:0005739);; Biological Process: cytoskeleton organization (GO:0007010);; Biological Process: phospholipid biosynthetic process (GO:0008654);; Biological Process: regulation of triglyceride biosynthetic process (GO:0010866);; Biological Process: positive regulation of sequestering of triglyceride (GO:0010890);; Biological Process: regulation of cell morphogenes…	--	--	[I]	Lipid transport and metabolism	Inositol phospholipid synthesis and fat-storage-inducing TM	Fat storage-inducing transmembrane protein 2 OS=Bos taurus OX=9913 GN=FITM2 PE=2 SV=1	S	Function unknown	PREDICTED: fat storage-inducing transmembrane protein 2 [Capra hircus]
gene13746	PIGT	40.7657	3464	25.3832	2685	44.1774	3970	13.6245	1175	11.5856	1247	12.5876	1317	36.775	3373	12.599	1246.33	0.0297505	-1.14842	down	--	--	Molecular Function: GPI-anchor transamidase activity (GO:0003923);; Biological Process: attachment of GPI anchor to protein (GO:0016255);; Biological Process: neuron differentiation (GO:0030182);; Cellular Component: GPI-anchor transamidase complex (GO:0042765);; Biological Process: neuron apoptotic process (GO:0051402);;	K05292|0|chx:102175138|K05292 phosphatidylinositol glycan, class T | (RefSeq) PIGT; phosphatidylinositol glycan anchor biosynthesis class T	Glycosylphosphatidylinositol(GPI)-anchor biosynthesis (ko00563)	[MO]	Cell wall/membrane/envelope biogenesis;; Posttranslational modification, protein turnover, chaperones	Gpi16 subunit, GPI transamidase component	--	S	Function unknown	PREDICTED: GPI transamidase component PIG-T [Capra hircus]
gene13771	UBE2C	2.81628	88	1.74281	68	1.03197	34	2.07486	66	6.14037	242	6.05628	232	1.864	63.333	4.757	180	0.0183346	1.6022	up	[O]	Posttranslational modification, protein turnover, chaperones	Molecular Function: ATP binding (GO:0005524);; Cellular Component: anaphase-promoting complex (GO:0005680);; Cellular Component: cytoplasm (GO:0005737);; Biological Process: free ubiquitin chain polymerization (GO:0010994);; Biological Process: regulation of mitotic metaphase/anaphase transition (GO:0030071);; Biological Process: anaphase-promoting complex-dependent catabolic process (GO:0031145)…	K06688|1.28267e-119|bta:506962|K06688 ubiquitin-conjugating enzyme E2 C [EC:2.3.2.23] | (RefSeq) UBE2C; ubiquitin conjugating enzyme E2 C	Ubiquitin mediated proteolysis (ko04120)	[O]	Posttranslational modification, protein turnover, chaperones	Ubiquitin-conjugating enzyme	Ubiquitin-conjugating enzyme E2 C OS=Bos taurus OX=9913 GN=UBE2C PE=2 SV=1	O	Posttranslational modification, protein turnover, chaperones	ubiquitin-conjugating enzyme E2 C [Odocoileus virginianus texanus]
gene13793	SLC13A3	0.92141	117	0.456942	72	0.83501	112	0.152607	20	0.080517	13	0.06422	10	0.738	100.333	0.099	14.333	0.00233806	-2.19996	down	[G]	Carbohydrate transport and metabolism	Cellular Component: integral component of plasma membrane (GO:0005887);; Biological Process: sodium ion transport (GO:0006814);; Molecular Function: citrate transmembrane transporter activity (GO:0015137);; Molecular Function: succinate transmembrane transporter activity (GO:0015141);; Molecular Function: high-affinity sodium:dicarboxylate symporter activity (GO:0015362);; Biological Process: cit…	K14445|0|bom:102276276|K14445 solute carrier family 13 (sodium-dependent dicarboxylate transporter), member 2/3/5 | (RefSeq) SLC13A3; solute carrier family 13 member 3	--	[P]	Inorganic ion transport and metabolism	Sodium:sulfate symporter transmembrane region;; Citrate transporter	Solute carrier family 13 member 2 OS=Oryctolagus cuniculus OX=9986 GN=SLC13A2 PE=2 SV=1	P	Inorganic ion transport and metabolism	PREDICTED: solute carrier family 13 member 3 [Capra hircus]
gene138	NSUN3	1.79698	180	0.686138	86	0.572457	61	2.13301	217	3.27161	414	3.44553	424	1.019	109	2.95	351.667	1.43249e-05	1.93591	up	[J]	Translation, ribosomal structure and biogenesis	Molecular Function: RNA binding (GO:0003723);; Cellular Component: mitochondrial large ribosomal subunit (GO:0005762);; Molecular Function: methyltransferase activity (GO:0008168);; Biological Process: rRNA methylation (GO:0031167);;	--	--	[J]	Translation, ribosomal structure and biogenesis	16S rRNA methyltransferase RsmB/F	tRNA (cytosine(34)-C(5))-methyltransferase, mitochondrial OS=Bos taurus OX=9913 GN=NSUN3 PE=2 SV=1	J	Translation, ribosomal structure and biogenesis	PREDICTED: putative methyltransferase NSUN3 [Capra hircus]
gene13811	DDX27	15.7319	1479	16.4616	1927	15.4803	1540	3.41507	326	4.25869	507	3.43699	398	15.891	1648.67	3.704	410.333	0.00021436	-1.71654	down	[L]	Replication, recombination and repair	Molecular Function: ATP-dependent RNA helicase activity (GO:0004004);; Molecular Function: ATP binding (GO:0005524);; Cellular Component: nucleolus (GO:0005730);; Biological Process: rRNA processing (GO:0006364);; Biological Process: RNA secondary structure unwinding (GO:0010501);; Molecular Function: RNA binding (GO:0044822);;	K13181|0|chx:102189325|K13181 ATP-dependent RNA helicase DDX27 [EC:3.6.4.13] | (RefSeq) DDX27; DEAD-box helicase 27	--	[A]	RNA processing and modification	DEAD/DEAH box helicase;; Helicase conserved C-terminal domain;; Type III restriction enzyme, res subunit	Probable ATP-dependent RNA helicase DDX27 OS=Bos taurus OX=9913 GN=DDX27 PE=2 SV=1	L	Replication, recombination and repair	PREDICTED: probable ATP-dependent RNA helicase DDX27 [Capra hircus]
gene13826	LOC102173207	45.4337	3792	21.3392	2217	29.0706	2566	14.6522	1242	10.3524	1094	8.59183	883	31.948	2858.33	11.199	1073	0.0423288	-1.02724	down	[I]	Lipid transport and metabolism	Cellular Component: endoplasmic reticulum membrane (GO:0005789);; Cellular Component: integral component of membrane (GO:0016021);; Biological Process: protein ubiquitination (GO:0016567);; Molecular Function: ubiquitin protein ligase binding (GO:0031625);; Molecular Function: ubiquitin protein ligase activity (GO:0061630);;	K20656|4.19327e-169|bta:507694|K20656 transmembrane protein 189 | (RefSeq) TMEM189; transmembrane protein 189	--	[O]	Posttranslational modification, protein turnover, chaperones	B domain of TMEM189, localisation domain	Transmembrane protein 189 OS=Bos taurus OX=9913 GN=TMEM189 PE=2 SV=1	S	Function unknown	PREDICTED: transmembrane protein 189 isoform X2 [Capra hircus]
gene13830	PTPN1	29.4134	5055	9.41231	2014	12.2402	2225	6.79015	1185	4.70869	1025	4.40049	932	17.022	3098	5.3	1047.33	0.0329111	-1.10029	down	[T]	Signal transduction mechanisms	Molecular Function: protein tyrosine phosphatase activity (GO:0004725);; Cellular Component: early endosome (GO:0005769);; Cellular Component: plasma membrane (GO:0005886);; Biological Process: activation of JUN kinase activity (GO:0007257);; Molecular Function: zinc ion binding (GO:0008270);; Biological Process: insulin receptor signaling pathway (GO:0008286);; Cellular Component: integral compo…	K05696|0|chx:102191814|K05696 tyrosine-protein phosphatase non-receptor type 1 [EC:3.1.3.48] | (RefSeq) PTPN1; protein tyrosine phosphatase, non-receptor type 1	Adherens junction (ko04520);; Insulin signaling pathway (ko04910);; Insulin resistance (ko04931)	[T]	Signal transduction mechanisms	Protein-tyrosine phosphatase;; Dual specificity phosphatase, catalytic domain	Receptor-type tyrosine-protein phosphatase F OS=Bos taurus OX=9913 GN=PTPRF PE=2 SV=1	T	Signal transduction mechanisms	PREDICTED: tyrosine-protein phosphatase non-receptor type 1 isoform X1 [Capra hircus]
gene13831	FAM65C	9.78104	1575	3.82914	774	4.29683	739	2.26254	361	0.866684	164	1.02252	193	5.969	1029.33	1.384	239.333	0.0225903	-1.51412	down	--	--	Cellular Component: cytoplasm (GO:0005737);;	--	--	--	--	Filopodia upregulated, FAM65	Rho family-interacting cell polarization regulator 2 OS=Bos taurus OX=9913 GN=RIPOR2 PE=2 SV=1	O	Posttranslational modification, protein turnover, chaperones	PREDICTED: protein FAM65C isoform X3 [Ovis aries musimon]
gene13840	ATP9A	17.0874	4768	8.46673	2862	7.63468	2210	16.2655	4507	27.0287	9413	27.8876	9309	11.063	3280	23.727	7743	6.18777e-05	1.48409	up	[P]	Inorganic ion transport and metabolism	Molecular Function: magnesium ion binding (GO:0000287);; Molecular Function: phospholipid-translocating ATPase activity (GO:0004012);; Molecular Function: ATP binding (GO:0005524);; Cellular Component: early endosome (GO:0005769);; Cellular Component: trans-Golgi network (GO:0005802);; Cellular Component: plasma membrane (GO:0005886);; Biological Process: retrograde vesicle-mediated transport, Go…	K01530|0|ptr:458341|K01530 phospholipid-translocating ATPase [EC:3.6.3.1] | (RefSeq) ATP9A; ATPase phospholipid transporting 9A (putative)	--	[P]	Inorganic ion transport and metabolism	Phospholipid-translocating P-type ATPase C-terminal;; Phospholipid-translocating ATPase N-terminal;; haloacid dehalogenase-like hydrolase;; E1-E2 ATPase;; Cation transport ATPase (P-type)	Probable phospholipid-transporting ATPase IIB OS=Bos taurus OX=9913 GN=ATP9B PE=2 SV=1	U	Intracellular trafficking, secretion, and vesicular transport	PREDICTED: probable phospholipid-transporting ATPase IIA isoform X1 [Capra hircus]
gene13854	SNTB1	37.3601	7008	12.5162	2923	9.90025	1964	26.8794	5118	35.2008	8360	36.8994	8523	19.926	3965	32.993	7333.67	0.0116715	1.21874	up	--	--	Molecular Function: structural molecule activity (GO:0005198);; Cellular Component: focal adhesion (GO:0005925);; Cellular Component: protein complex (GO:0043234);; Cellular Component: synapse (GO:0045202);;	--	--	[W]	Extracellular structures	PDZ domain (Also known as DHR or GLGF);; PH domain	Alpha-1-syntrophin OS=Oryctolagus cuniculus OX=9986 GN=SNTA1 PE=1 SV=1	O	Posttranslational modification, protein turnover, chaperones	PREDICTED: beta-1-syntrophin [Capra hircus]
gene13859	DEPTOR	2.25741	393	1.88278	410	1.6928	273	9.75321	1731	31.6027	7001	30.146	6495	1.944	358.667	23.834	5075.67	6.94341e-12	3.67688	up	[M]	Cell wall/membrane/envelope biogenesis	Cellular Component: intracellular (GO:0005622);; Biological Process: negative regulation of protein kinase activity (GO:0006469);; Biological Process: negative regulation of TOR signaling (GO:0032007);; Biological Process: negative regulation of cell size (GO:0045792);; Biological Process: regulation of extrinsic apoptotic signaling pathway (GO:2001236);;	K20402|0|cjc:100396252|K20402 DEP domain-containing mTOR-interacting protein | (RefSeq) DEPTOR, DEPDC6; DEP domain containing MTOR-interacting protein	mTOR signaling pathway (ko04150)	--	--	Domain found in Dishevelled, Egl-10, and Pleckstrin (DEP)	Integral membrane protein GPR155 OS=Pongo abelii OX=9601 GN=GPR155 PE=2 SV=1	S	Function unknown	PREDICTED: DEP domain-containing mTOR-interacting protein isoform X1 [Bos indicus]
gene13885	LOC102174762	27.9546	1785	14.21	1130	19.3627	1308	34.9931	2268	43.5924	3525	39.6042	3114	20.509	1407.67	39.397	2969	9.57213e-05	1.30458	up	[P]	Inorganic ion transport and metabolism	Biological Process: morphogenesis of an epithelium (GO:0002009);; Molecular Function: arylesterase activity (GO:0004064);; Molecular Function: carbonate dehydratase activity (GO:0004089);; Cellular Component: cytosol (GO:0005829);; Cellular Component: plasma membrane (GO:0005886);; Biological Process: one-carbon metabolic process (GO:0006730);; Molecular Function: zinc ion binding (GO:0008270);; …	K18245|0|chx:102174762|K18245 carbonic anhydrase 2 [EC:4.2.1.1] | (RefSeq) CA2; carbonic anhydrase 2	Nitrogen metabolism (ko00910);; Proximal tubule bicarbonate reclamation (ko04964);; Collecting duct acid secretion (ko04966);; Gastric acid secretion (ko04971);; Pancreatic secretion (ko04972);; Bile secretion (ko04976)	[R]	General function prediction only	Eukaryotic-type carbonic anhydrase	Carbonic anhydrase 2 OS=Ovis aries OX=9940 GN=CA2 PE=1 SV=2	P	Inorganic ion transport and metabolism	PREDICTED: carbonic anhydrase 2 [Capra hircus]
gene13893	WWP1	17.0113	2491	14.0972	2451	9.98623	1473	30.0364	7431	38.6604	12186	39.1856	11839	13.698	2138.33	35.961	10485.3	2.31109e-14	2.48102	up	--	--	Cellular Component: nucleus (GO:0005634);; Cellular Component: cytoplasm (GO:0005737);; Molecular Function: ligase activity (GO:0016874);; Biological Process: protein ubiquitination involved in ubiquitin-dependent protein catabolic process (GO:0042787);; Biological Process: proteasome-mediated ubiquitin-dependent protein catabolic process (GO:0043161);; Biological Process: negative regulation of …	K05633|0|chx:102171442|K05633 atrophin-1 interacting protein 5 (WW domain containing E3 ubiquitin protein ligase 1) [EC:2.3.2.26] | (RefSeq) WWP1; WW domain containing E3 ubiquitin protein ligase 1	Ubiquitin mediated proteolysis (ko04120);; Endocytosis (ko04144)	[O]	Posttranslational modification, protein turnover, chaperones	HECT-domain (ubiquitin-transferase);; WW domain;; C2 domain	E3 ubiquitin-protein ligase NEDD4-like OS=Pongo abelii OX=9601 GN=NEDD4L PE=2 SV=1	O	Posttranslational modification, protein turnover, chaperones	PREDICTED: NEDD4-like E3 ubiquitin-protein ligase WWP1 isoform X1 [Capra hircus]
gene13907	OSGIN2	6.58217	641	6.13697	744	4.34474	448	7.58553	750	11.7945	1454	11.9004	1427	5.688	611	10.427	1210.33	0.0143676	1.15626	up	--	--	Molecular Function: oxidoreductase activity (GO:0016491);; Biological Process: oxidation-reduction process (GO:0055114);;	--	--	--	--	Pyridine nucleotide-disulphide oxidoreductase	--	O	Posttranslational modification, protein turnover, chaperones	PREDICTED: oxidative stress-induced growth inhibitor 2 [Capra hircus]
gene13931	PDP1	11.032	1779	4.81271	1016	3.0868	544	23.6407	3893	15.0891	3180	15.8027	3229	6.311	1113	18.178	3434	5.02374e-05	1.94277	up	--	--	Molecular Function: magnesium ion binding (GO:0000287);; Molecular Function: protein serine/threonine phosphatase activity (GO:0004722);; Molecular Function: [pyruvate dehydrogenase (lipoamide)] phosphatase activity (GO:0004741);; Molecular Function: calcium ion binding (GO:0005509);; Cellular Component: mitochondrial matrix (GO:0005759);; Biological Process: peptidyl-threonine dephosphorylation …	K01102|0|chx:102188063|K01102 pyruvate dehydrogenase phosphatase [EC:3.1.3.43] | (RefSeq) PDP1; pyruvate dehyrogenase phosphatase catalytic subunit 1	--	[T]	Signal transduction mechanisms	Protein phosphatase 2C	[Pyruvate dehydrogenase [acetyl-transferring]]-phosphatase 1, mitochondrial OS=Bos taurus OX=9913 GN=PDP1 PE=1 SV=1	T	Signal transduction mechanisms	PDP1 [Cervus elaphus hippelaphus]
gene13935	GEM	6.48198	585	3.3616	374	3.07803	291	23.4373	2141	9.31606	1055	10.8099	1192	4.307	416.667	14.521	1462.67	0.000439093	2.05598	up	--	--	Molecular Function: magnesium ion binding (GO:0000287);; Molecular Function: GTPase activity (GO:0003924);; Molecular Function: GTP binding (GO:0005525);; Cellular Component: nucleus (GO:0005634);; Biological Process: mitotic cell cycle (GO:0007067);; Biological Process: small GTPase mediated signal transduction (GO:0007264);; Cellular Component: cytoplasmic side of plasma membrane (GO:0009898);;…	K07846|0|phd:102333242|K07846 GTP binding protein overexpressed in skeletal muscle | (RefSeq) GEM; GTP binding protein overexpressed in skeletal muscle	--	[R]	General function prediction only	Ras family;; Ras of Complex, Roc, domain of DAPkinase;; Ferrous iron transport protein B	GTP-binding protein GEM OS=Pongo abelii OX=9601 GN=GEM PE=2 SV=1	S	Function unknown	PREDICTED: GTP-binding protein GEM isoform X1 [Capra hircus]
gene13937	FSBP	0.48614	46	0.146006	17	0.081578	9	0.644516	61	0.81141	96	1.13595	130	0.238	24	0.864	95.667	0.00155085	2.14713	up	--	--	Cellular Component: nucleoplasm (GO:0005654);; Cellular Component: cytoplasm (GO:0005737);; Molecular Function: identical protein binding (GO:0042802);;	--	--	--	--	Myb/SANT-like DNA-binding domain	--	K	Transcription	PREDICTED: fibrinogen silencer-binding protein [Capra hircus]
gene13953	GDF6	0.450491	60	0.564765	94	0.711072	100	0.044457	6	0.078888	14	0.073217	12	0.575	84.667	0.066	10.667	0.000887332	-2.47807	down	--	--	Molecular Function: cytokine activity (GO:0005125);; Molecular Function: transforming growth factor beta receptor binding (GO:0005160);; Cellular Component: extracellular space (GO:0005615);; Molecular Function: growth factor activity (GO:0008083);; Biological Process: positive regulation of pathway-restricted SMAD protein phosphorylation (GO:0010862);; Biological Process: BMP signaling pathway (…	K20012|0|bta:407175|K20012 growth differentiation factor 6 | (RefSeq) GDF6, BMP-13, CDMP-2; growth differentiation factor 6	TGF-beta signaling pathway (ko04350);; Hippo signaling pathway (ko04390)	[T]	Signal transduction mechanisms	Transforming growth factor beta like domain;; TGF-beta propeptide	Growth/differentiation factor 6 OS=Bos taurus OX=9913 GN=GDF6 PE=2 SV=2	O	Posttranslational modification, protein turnover, chaperones	PREDICTED: growth/differentiation factor 6 [Capra hircus]
gene13976	RIDA	60.3539	2301	23.1265	1098	23.4026	944	7.84145	304	9.9312	480	9.65146	454	35.628	1447.67	9.141	412.667	4.38303e-05	-1.42529	down	[V]	Defense mechanisms	Molecular Function: endonuclease activity (GO:0004519);; Cellular Component: mitochondrion (GO:0005739);; Cellular Component: cell surface (GO:0009986);; Molecular Function: RNA binding (GO:0044822);; Cellular Component: extracellular exosome (GO:0070062);; Biological Process: nucleic acid phosphodiester bond hydrolysis (GO:0090305);;	--	--	[J]	Translation, ribosomal structure and biogenesis	Endoribonuclease L-PSP	2-iminobutanoate/2-iminopropanoate deaminase OS=Capra hircus OX=9925 GN=RIDA PE=1 SV=3	J	Translation, ribosomal structure and biogenesis	2-iminobutanoate/2-iminopropanoate deaminase [Capra hircus]
gene13977	POP1	0.795213	99	3.37957	520	3.65419	478	0.467606	59	0.437258	69	0.535916	82	2.61	365.667	0.48	70	0.0295054	-1.92015	down	--	--	Molecular Function: ribonuclease MRP activity (GO:0000171);; Cellular Component: ribonuclease MRP complex (GO:0000172);; Biological Process: tRNA 5'-leader removal (GO:0001682);; Molecular Function: ribonuclease P activity (GO:0004526);; Cellular Component: extracellular space (GO:0005615);; Cellular Component: nucleolar ribonuclease P complex (GO:0005655);; Biological Process: tRNA catabolic pro…	K01164|0|chx:102179684|K01164 ribonuclease P/MRP protein subunit POP1 [EC:3.1.26.5] | (RefSeq) POP1; POP1 homolog, ribonuclease P/MRP subunit	Ribosome biogenesis in eukaryotes (ko03008);; RNA transport (ko03013)	[A]	RNA processing and modification	Ribonucleases P/MRP protein subunit POP1;; POPLD (NUC188) domain	--	J	Translation, ribosomal structure and biogenesis	PREDICTED: ribonucleases P/MRP protein subunit POP1 [Capra hircus]
gene13999	PABPC1	315.85	34223	106.797	14404	131.553	15075	67.2735	7365	42.732	5861	39.9692	5321	184.733	21234	49.992	6182.33	0.0117828	-1.295	down	[J]	Translation, ribosomal structure and biogenesis	Molecular Function: nucleotide binding (GO:0000166);; Biological Process: mRNA splicing, via spliceosome (GO:0000398);; Cellular Component: cytosol (GO:0005829);; Cellular Component: focal adhesion (GO:0005925);; Biological Process: mRNA polyadenylation (GO:0006378);; Biological Process: translational initiation (GO:0006413);; Molecular Function: protein C-terminus binding (GO:0008022);; Molecula…	K13126|0|chx:102175779|K13126 polyadenylate-binding protein | (RefSeq) PABPC1; poly(A) binding protein cytoplasmic 1	RNA transport (ko03013);; mRNA surveillance pathway (ko03015);; RNA degradation (ko03018)	[AJ]	RNA processing and modification;; Translation, ribosomal structure and biogenesis	RNA recognition motif. (a.k.a. RRM, RBD, or RNP domain);; Poly-adenylate binding protein, unique domain;; RNA recognition motif. (a.k.a. RRM, RBD, or RNP domain);; Limkain b1;; Nup53/35/40-type RNA recognition motif;; Histone lysine methyltransferase SET associated	Polyadenylate-binding protein 1 OS=Bos taurus OX=9913 GN=PABPC1 PE=2 SV=1	S	Function unknown	polyadenylate-binding protein 1 [Bos taurus]
gene1400	NPPC	1.74731	38	0.815484	35	0.432314	15	42.2418	1209	15.1314	555	14.0774	485	0.998	29.333	23.817	749.667	8.45755e-13	4.50275	up	--	--	Biological Process: ossification (GO:0001503);; Biological Process: growth plate cartilage chondrocyte differentiation (GO:0003418);; Biological Process: growth plate cartilage chondrocyte proliferation (GO:0003419);; Molecular Function: hormone activity (GO:0005179);; Cellular Component: extracellular region (GO:0005576);; Biological Process: cGMP biosynthetic process (GO:0006182);; Biological P…	K12336|5.77055e-46|oas:493773|K12336 natriuretic peptide C | (RefSeq) NPPC, CNP; natriuretic peptide C	--	--	--	Atrial natriuretic peptide	C-type natriuretic peptide OS=Ovis aries OX=9940 GN=NPPC PE=3 SV=1	O	Posttranslational modification, protein turnover, chaperones	C-type natriuretic peptide [Equus caballus]
gene14008	RRM2B	7.09618	1283	4.27346	962	2.94591	564	6.45213	1184	10.9872	2515	10.2146	2274	4.772	936.333	9.218	1991	0.00121519	1.32625	up	[F]	Nucleotide transport and metabolism	Biological Process: kidney development (GO:0001822);; Biological Process: renal system process (GO:0003014);; Molecular Function: ribonucleoside-diphosphate reductase activity, thioredoxin disulfide as acceptor (GO:0004748);; Molecular Function: ubiquitin-protein transferase activity (GO:0004842);; Cellular Component: nucleoplasm (GO:0005654);; Cellular Component: mitochondrion (GO:0005739);; Cel…	K10808|0|phd:102322449|K10808 ribonucleoside-diphosphate reductase subunit M2 [EC:1.17.4.1] | (RefSeq) RRM2B; ribonucleotide reductase regulatory TP53 inducible subunit M2B	Purine metabolism (ko00230);; Pyrimidine metabolism (ko00240);; Glutathione metabolism (ko00480);; p53 signaling pathway (ko04115)	[F]	Nucleotide transport and metabolism	Ribonucleotide reductase, small chain	Ribonucleoside-diphosphate reductase subunit M2 B OS=Pongo abelii OX=9601 GN=RRM2B PE=2 SV=1	F	Nucleotide transport and metabolism	PREDICTED: ribonucleoside-diphosphate reductase subunit M2 B isoform X1 [Pantholops hodgsonii]
gene14022	CTHRC1	0	0	0.086081	6	0	0	2.63369	149	1.45626	103	1.71602	118	0.029	2	1.935	123.333	1.09546e-05	4.15428	up	--	--	Molecular Function: frizzled binding (GO:0005109);; Cellular Component: collagen trimer (GO:0005581);; Cellular Component: extracellular space (GO:0005615);; Cellular Component: cytoplasm (GO:0005737);; Molecular Function: Wnt-protein binding (GO:0017147);; Biological Process: positive regulation of protein binding (GO:0032092);; Biological Process: positive regulation of osteoblast proliferation…	--	--	--	--	--	--	S	Function unknown	PREDICTED: collagen triple helix repeat-containing protein 1 [Ovis aries]
gene1404	PTMA	573.205	28890	318.58	20261	301.629	16611	144.008	7595	122.493	7889	127.85	7956	397.805	21920.7	131.45	7813.33	0.000275613	-1.14114	down	--	--	--	K13784|3.82363e-30|chx:102175998|K13784 prothymosin alpha | (RefSeq) PTMA; prothymosin, alpha	Epstein-Barr virus infection (ko05169)	--	--	Prothymosin/parathymosin family	--	--	--	PREDICTED: putative solute carrier family 22 member 31 [Pantholops hodgsonii]
gene14073	TRPS1	2.27311	841	0.735338	339	0.434488	173	1.34299	503	2.50237	1170	2.69041	1223	1.148	451	2.179	965.333	0.0319942	1.37237	up	--	--	Biological Process: negative regulation of transcription from RNA polymerase II promoter (GO:0000122);; Molecular Function: RNA polymerase II regulatory region sequence-specific DNA binding (GO:0000977);; Molecular Function: RNA polymerase II transcription factor binding (GO:0001085);; Molecular Function: transcriptional activator activity, RNA polymerase II transcription regulatory region sequen…	--	--	[K]	Transcription	GATA zinc finger	Transcription factor GATA-4 OS=Canis lupus familiaris OX=9615 GN=GATA4 PE=2 SV=1	K	Transcription	PREDICTED: zinc finger transcription factor Trps1 isoform X2 [Capra hircus]
gene14094	LOC100861279	177.33	2658	385.04	7183	375.725	5955	70.1335	1067	39.8692	757	45.6392	843	312.698	5265.33	51.881	889	0.00323415	-2.10726	down	--	--	Biological Process: cytokine production (GO:0001816);; Molecular Function: transporter activity (GO:0005215);; Molecular Function: fatty acid binding (GO:0005504);; Cellular Component: nucleus (GO:0005634);; Cellular Component: cytosol (GO:0005829);; Biological Process: negative regulation of protein kinase activity (GO:0006469);; Biological Process: fatty acid metabolic process (GO:0006631);; Bi…	K08753|3.18475e-91|oas:100137067|K08753 fatty acid-binding protein 4, adipocyte | (RefSeq) FABP4; fatty acid binding protein 4, adipocyte	PPAR signaling pathway (ko03320);; Regulation of lipolysis in adipocytes (ko04923)	[I]	Lipid transport and metabolism	Lipocalin / cytosolic fatty-acid binding protein family;; Lipocalin / cytosolic fatty-acid binding protein family	Fatty acid-binding protein, adipocyte OS=Cervus elaphus OX=9860 GN=FABP4 PE=2 SV=1	I	Lipid transport and metabolism	fatty acid-binding protein, adipocyte [Ovis aries]
gene1410	NCL	129.193	13315	203.962	26165	190.972	20815	55.9234	5851	53.547	6988	53.8785	6838	174.709	20098.3	54.45	6559	0.0325767	-1.33633	down	[J]	Translation, ribosomal structure and biogenesis	Molecular Function: nucleotide binding (GO:0000166);; Biological Process: angiogenesis (GO:0001525);; Cellular Component: nucleoplasm (GO:0005654);; Cellular Component: nucleolus (GO:0005730);; Cellular Component: cell cortex (GO:0005938);; Molecular Function: protein C-terminus binding (GO:0008022);; Cellular Component: membrane (GO:0016020);; Cellular Component: cytoplasmic ribonucleoprotein gr…	K11294|0|chx:102177204|K11294 nucleolin | (RefSeq) NCL; nucleolin	--	[AJ]	RNA processing and modification;; Translation, ribosomal structure and biogenesis	RNA recognition motif. (a.k.a. RRM, RBD, or RNP domain);; Limkain b1	Nucleolin OS=Macaca fascicularis OX=9541 GN=NCL PE=2 SV=3	S	Function unknown	PREDICTED: nucleolin [Capra hircus]
gene14104	ZBTB10	3.63738	1100	3.14961	1186	2.55904	819	4.80148	1474	7.619	2918	7.74789	2886	3.115	1035	6.723	2426	0.00123588	1.38833	up	--	--	Molecular Function: nucleic acid binding (GO:0003676);; Cellular Component: nucleoplasm (GO:0005654);; Molecular Function: metal ion binding (GO:0046872);;	K10497|0|oas:101112326|K10497 zinc finger and BTB domain-containing protein 10 | (RefSeq) ZBTB10; zinc finger and BTB domain containing 10	--	[R]	General function prediction only	BTB/POZ domain;; C2H2-type zinc-finger domain	Zinc finger and BTB domain-containing protein 8A OS=Bos taurus OX=9913 GN=ZBTB8A PE=2 SV=1	S	Function unknown	PREDICTED: zinc finger and BTB domain-containing protein 10 [Capra hircus]
gene14133	GDAP1	6.79175	1150	1.0196	215	0.647095	116	8.13152	1398	9.32384	1999	8.74776	1824	2.819	493.667	8.734	1740.33	0.00786332	2.05458	up	[O]	Posttranslational modification, protein turnover, chaperones	Biological Process: mitochondrial fission (GO:0000266);; Molecular Function: glutathione transferase activity (GO:0004364);; Cellular Component: nucleus (GO:0005634);; Biological Process: protein targeting to mitochondrion (GO:0006626);; Biological Process: glutathione metabolic process (GO:0006749);; Biological Process: mitochondrial fusion (GO:0008053);; Cellular Component: integral component o…	--	--	[S]	Function unknown	Glutathione S-transferase, N-terminal domain;; Glutathione S-transferase, N-terminal domain;; Glutathione S-transferase, C-terminal domain;; Glutathione S-transferase, N-terminal domain;; Glutathione S-transferase, C-terminal domain;; Glutathione S-transferase, C-terminal domain	Ganglioside-induced differentiation-associated protein 1 OS=Bos taurus OX=9913 GN=GDAP1 PE=2 SV=1	U	Intracellular trafficking, secretion, and vesicular transport	Ganglioside-induced differentiation-associated protein 1 [Tupaia chinensis]
gene14137	LY96	34.9843	820	6.78784	199	8.33967	207	3.77987	90	1.82137	55	3.59956	104	16.704	408.667	3.067	83	0.0243495	-1.61582	down	--	--	Molecular Function: lipopolysaccharide receptor activity (GO:0001875);; Cellular Component: extracellular space (GO:0005615);; Biological Process: inflammatory response (GO:0006954);; Cellular Component: intrinsic component of plasma membrane (GO:0031226);; Biological Process: positive regulation of lipopolysaccharide-mediated signaling pathway (GO:0031666);; Biological Process: detection of lipo…	K05400|2.16971e-114|chx:102182808|K05400 lymphocyte antigen 96 | (RefSeq) LY96; lymphocyte antigen 96	NF-kappa B signaling pathway (ko04064);; Toll-like receptor signaling pathway (ko04620);; Pertussis (ko05133);; Toxoplasmosis (ko05145)	--	--	ML domain	Lymphocyte antigen 96 OS=Bos taurus OX=9913 GN=LY96 PE=1 SV=1	O	Posttranslational modification, protein turnover, chaperones	PREDICTED: lymphocyte antigen 96 [Capra hircus]
gene14164	SLCO5A1	0.166703	57	0.347531	148	0.466417	169	1.28511	446	1.96258	850	2.13099	897	0.327	124.667	1.793	731	0.00144015	2.30038	up	--	--	Cellular Component: integral component of plasma membrane (GO:0005887);; Molecular Function: sodium-independent organic anion transmembrane transporter activity (GO:0015347);; Biological Process: sodium-independent organic anion transport (GO:0043252);;	K14356|0|phd:102339721|K14356 solute carrier organic anion transporter family, member 5A | (RefSeq) SLCO5A1; solute carrier organic anion transporter family member 5A1	--	[Q]	Secondary metabolites biosynthesis, transport and catabolism	Organic Anion Transporter Polypeptide (OATP) family;; Major Facilitator Superfamily;; Kazal-type serine protease inhibitor domain	Solute carrier organic anion transporter family member 3A1 OS=Bos taurus OX=9913 GN=SLCO3A1 PE=2 SV=1	P	Inorganic ion transport and metabolism	PREDICTED: solute carrier organic anion transporter family member 5A1 isoform X1 [Capra hircus]
gene14183	RRS1	3.46951	242	28.4928	2469	34.7818	2560	4.73961	335	2.93019	259	2.79415	240	22.248	1757	3.488	278	0.0397964	-2.01077	down	--	--	Biological Process: ribosomal large subunit export from nucleus (GO:0000055);; Biological Process: endonucleolytic cleavage in ITS1 to separate SSU-rRNA from 5.8S rRNA and LSU-rRNA from tricistronic rRNA transcript (SSU-rRNA, 5.8S rRNA, LSU-rRNA) (GO:0000447);; Cellular Component: condensed nuclear chromosome (GO:0000794);; Biological Process: hematopoietic progenitor cell differentiation (GO:000…	K14852|0|bom:102273399|K14852 regulator of ribosome biosynthesis | (RefSeq) RRS1; ribosome biogenesis regulator homolog	--	[J]	Translation, ribosomal structure and biogenesis	Ribosome biogenesis regulatory protein (RRS1)	Ribosome biogenesis regulatory protein homolog OS=Bos taurus OX=9913 GN=RRS1 PE=2 SV=1	J	Translation, ribosomal structure and biogenesis	PREDICTED: ribosome biogenesis regulatory protein homolog [Capra hircus]
gene14234	RPS20	690.801	14893	630.385	16917	963.18	21960	268.303	5872	211.968	5786	206.832	5491	761.455	17923.3	229.035	5716.33	0.0218222	-1.35083	down	[J]	Translation, ribosomal structure and biogenesis	Molecular Function: structural constituent of ribosome (GO:0003735);; Biological Process: translation (GO:0006412);; Cellular Component: membrane (GO:0016020);; Cellular Component: cytosolic small ribosomal subunit (GO:0022627);; Molecular Function: RNA binding (GO:0044822);; Cellular Component: extracellular exosome (GO:0070062);;	K02969|1.97788e-80|cjc:100386128|K02969 small subunit ribosomal protein S20e | (RefSeq) 40S ribosomal protein S20	Ribosome (ko03010)	[J]	Translation, ribosomal structure and biogenesis	Ribosomal protein S10p/S20e	40S ribosomal protein S20 OS=Macaca fascicularis OX=9541 GN=RPS20 PE=3 SV=1	J	Translation, ribosomal structure and biogenesis	PREDICTED: 40S ribosomal protein S20-like [Elephantulus edwardii]
gene14245	TCEA1	29.0065	2872	16.4635	2028	13.8005	1489	6.37153	646	6.95027	876	6.38685	798	19.757	2129.67	6.57	773.333	2.43079e-05	-1.13116	down	--	--	Molecular Function: DNA binding (GO:0003677);; Cellular Component: nucleolus (GO:0005730);; Biological Process: regulation of transcription from RNA polymerase II promoter (GO:0006357);; Molecular Function: zinc ion binding (GO:0008270);; Biological Process: regulation of DNA-templated transcription, elongation (GO:0032784);;	K03145|0|cjc:100409444|K03145 transcription elongation factor S-II | (RefSeq) TCEA1; transcription elongation factor A1	--	[K]	Transcription	Transcription factor S-II (TFIIS), central domain;; Transcription factor S-II (TFIIS);; TFIIS helical bundle-like domain	Transcription elongation factor A protein 1 OS=Bos taurus OX=9913 GN=TCEA1 PE=2 SV=1	K	Transcription	PREDICTED: transcription elongation factor A protein 1 isoform X1 [Capra hircus]
gene14262	SNAI2	4.69928	354	6.57944	617	6.51018	519	27.9933	2139	20.897	1992	19.3594	1795	5.93	496.667	22.75	1975.33	0.000505779	2.02893	up	--	--	Cellular Component: nuclear chromatin (GO:0000790);; Molecular Function: transcriptional repressor activity, RNA polymerase II core promoter proximal region sequence-specific binding (GO:0001078);; Biological Process: epithelial to mesenchymal transition involved in endocardial cushion formation (GO:0003198);; Biological Process: cell migration involved in endocardial cushion formation (GO:000327…	K05706|5.41256e-180|phd:102331444|K05706 snail 2 | (RefSeq) SNAI2; snail family transcriptional repressor 2	Hippo signaling pathway (ko04390);; Adherens junction (ko04520)	[K]	Transcription	Zinc finger, C2H2 type;; C2H2-type zinc finger;; Zinc-finger double domain;; Zinc-finger double-stranded RNA-binding;; C2H2-type zinc finger;; Zinc-finger of C2H2 type;; BED zinc finger	Zinc finger protein SNAI2 OS=Bos taurus OX=9913 GN=SNAI2 PE=2 SV=1	S	Function unknown	zinc finger protein SNAI2 [Ovis aries]
gene14278	HAS2	0.214699	35	0.781624	158	0.140187	24	3.55507	585	1.30924	269	1.33986	268	0.379	72.333	2.068	374	0.023709	2.13669	up	[N]	Cell motility	Biological Process: vasculogenesis (GO:0001570);; Cellular Component: cytoplasm (GO:0005737);; Cellular Component: integral component of plasma membrane (GO:0005887);; Biological Process: positive regulation of cell proliferation (GO:0008284);; Biological Process: hyaluronan biosynthetic process (GO:0030213);; Biological Process: positive regulation of cell migration (GO:0030335);; Biological Pro…	K00752|0|aml:100471054|K00752 hyaluronan synthase [EC:2.4.1.212] | (RefSeq) HAS2; hyaluronan synthase 2	--	[M]	Cell wall/membrane/envelope biogenesis	Glycosyltransferase like family 2;; Chitin synthase;; Glycosyl transferase family 2;; Glycosyl transferase family group 2	Hyaluronan synthase 2 OS=Bos taurus OX=9913 GN=HAS2 PE=2 SV=1	M	Cell wall/membrane/envelope biogenesis	hyaluronan synthase 2 isoform X1 [Odocoileus virginianus texanus]
gene1428	SP140	12.5484	1359	5.42228	732	3.84067	440	1.67601	187	2.39092	332	2.56974	343	7.27	843.667	2.212	287.333	0.0127602	-1.15324	down	--	--	Molecular Function: DNA binding (GO:0003677);; Cellular Component: nucleolus (GO:0005730);; Cellular Component: mitochondrion (GO:0005739);; Molecular Function: zinc ion binding (GO:0008270);;	--	--	[O]	Posttranslational modification, protein turnover, chaperones	HSR domain;; SAND domain;; Bromodomain;; PHD-finger	Nuclear autoantigen Sp-100 (Fragment) OS=Hylobates lar OX=9580 GN=SP100 PE=2 SV=1	S	Function unknown	PREDICTED: nuclear body protein SP140 isoform X2 [Capra hircus]
gene14288	WDYHV1	21.3411	1107	7.91575	515	6.44582	357	3.23366	172	3.66512	236	2.37333	153	11.901	659.667	3.091	187	0.00638067	-1.34924	down	--	--	Cellular Component: nucleus (GO:0005634);; Cellular Component: cytosol (GO:0005829);; Biological Process: cellular protein modification process (GO:0006464);; Molecular Function: protein-N-terminal glutamine amidohydrolase activity (GO:0070773);;	K21286|7.635e-161|bom:102274838|K21286 protein N-terminal glutamine amidohydrolase [EC:3.5.1.122] | (RefSeq) WDYHV1; WDYHV motif containing 1	--	[S]	Function unknown	N-terminal glutamine amidase	Protein N-terminal glutamine amidohydrolase OS=Bos taurus OX=9913 GN=WDYHV1 PE=1 SV=2	O	Posttranslational modification, protein turnover, chaperones	PREDICTED: protein N-terminal glutamine amidohydrolase isoform X1 [Bos mutus]
gene14291	KLHL38	1.41418	180	10.9768	1733	14.935	2004	36.3566	4681	60.6033	9733	59.712	9326	9.109	1305.67	52.224	7913.33	0.0323165	2.05435	up	[M]	Cell wall/membrane/envelope biogenesis	Molecular Function: ubiquitin-protein transferase activity (GO:0004842);; Biological Process: protein ubiquitination (GO:0016567);; Cellular Component: Cul3-RING ubiquitin ligase complex (GO:0031463);;	K13959|0|oas:101107608|K13959 kelch-like protein 38 | (RefSeq) KLHL38; kelch like family member 38	--	[TR]	Signal transduction mechanisms;; General function prediction only	Kelch motif;; Kelch motif;; Galactose oxidase, central domain;; BTB/POZ domain;; BTB And C-terminal Kelch;; Galactose oxidase, central domain;; Kelch motif;; Kelch motif	Kelch-like protein 21 OS=Bos taurus OX=9913 GN=KLHL21 PE=2 SV=1	S	Function unknown	PREDICTED: kelch-like protein 38 [Capra hircus]
gene14297	TMEM65	8.64897	1194	8.05505	1378	4.18983	611	16.7426	2345	15.2421	2663	15.8705	2699	6.965	1061	15.952	2569	0.00108627	1.50278	up	--	--	Biological Process: cardiac ventricle development (GO:0003231);; Cellular Component: mitochondrion (GO:0005739);; Cellular Component: plasma membrane (GO:0005886);; Cellular Component: intercalated disc (GO:0014704);; Cellular Component: integral component of membrane (GO:0016021);; Biological Process: regulation of cardiac conduction (GO:1903779);;	--	--	[S]	Function unknown	Transmembrane protein 65	Transmembrane protein 65 OS=Bos taurus OX=9913 GN=TMEM65 PE=2 SV=1	S	Function unknown	PREDICTED: transmembrane protein 65 isoform X1 [Capra hircus]
gene14315	FAM84B	24.037	4299	0.578281	129	0.518126	99	0.280875	51	0.388912	89	0.455981	101	8.378	1509	0.375	80.333	0.0196374	-2.48673	down	--	--	Cellular Component: cytoplasm (GO:0005737);; Cellular Component: plasma membrane (GO:0005886);;	--	--	--	--	Lecithin retinol acyltransferase	Protein FAM84A OS=Bos taurus OX=9913 GN=FAM84A PE=2 SV=1	O	Posttranslational modification, protein turnover, chaperones	PREDICTED: protein FAM84B [Ovis aries musimon]
gene14345	ST3GAL1	32.4285	7450	9.0312	2586	11.7398	2854	2.46554	575	2.1531	627	1.85904	526	17.733	4296.67	2.159	576	4.86248e-08	-2.3681	down	--	--	Biological Process: ganglioside biosynthetic process (GO:0001574);; Molecular Function: beta-galactoside (CMP) alpha-2,3-sialyltransferase activity (GO:0003836);; Biological Process: protein phosphorylation (GO:0006468);; Biological Process: oligosaccharide metabolic process (GO:0009311);; Biological Process: protein N-linked glycosylation via asparagine (GO:0018279);; Cellular Component: integra…	K00780|1.00185e-180|chx:102180329|K00780 beta-galactoside alpha-2,3-sialyltransferase (sialyltransferase 4A) [EC:2.4.99.4] | (RefSeq) ST3GAL1; ST3 beta-galactoside alpha-2,3-sialyltransferase 1	Mucin type O-Glycan biosynthesis (ko00512);; Glycosaminoglycan biosynthesis - keratan sulfate (ko00533);; Glycosphingolipid biosynthesis - globo series (ko00603);; Glycosphingolipid biosynthesis - ganglio series (ko00604)	[G]	Carbohydrate transport and metabolism	Glycosyltransferase family 29 (sialyltransferase)	CMP-N-acetylneuraminate-beta-galactosamide-alpha-2,3-sialyltransferase 1 OS=Sus scrofa OX=9823 GN=ST3GAL1 PE=1 SV=1	S	Function unknown	PREDICTED: CMP-N-acetylneuraminate-beta-galactosamide-alpha-2,3-sialyltransferase 1 isoform X2 [Capra hircus]
gene14371	LYNX1	6.23448	1082	6.37601	1338	9.06798	1604	28.5447	4896	21.6335	4644	21.452	4472	7.226	1341.33	23.877	4670.67	0.000814469	1.86413	up	--	--	Cellular Component: plasma membrane (GO:0005886);; Molecular Function: ion channel inhibitor activity (GO:0008200);; Biological Process: pathogenesis (GO:0009405);; Cellular Component: integral component of membrane (GO:0016021);; Cellular Component: dendrite (GO:0030425);; Molecular Function: acetylcholine receptor inhibitor activity (GO:0030550);; Cellular Component: anchored component of membr…	--	--	--	--	Snake toxin and toxin-like protein;; u-PAR/Ly-6 domain	Ly-6/neurotoxin-like protein 1 OS=Macaca mulatta OX=9544 GN=LYNX1 PE=1 SV=1	O	Posttranslational modification, protein turnover, chaperones	PREDICTED: ly-6/neurotoxin-like protein 1-like isoform X1 [Leptonychotes weddellii]
gene14392	GSDMD	6.86843	1231	1.18115	266	1.68223	321	0.759877	138	0.52795	120	0.469098	104	3.244	606	0.586	120.667	0.0167971	-1.64732	down	--	--	Cellular Component: nucleoplasm (GO:0005654);; Biological Process: cellular response to extracellular stimulus (GO:0031668);;	K20917|0|phd:102324965|K20917 gasdermin-D | (RefSeq) GSDMD; gasdermin D	--	--	--	Gasdermin family	--	S	Function unknown	PREDICTED: gasdermin-D isoform X1 [Capra hircus]
gene14398	TSTA3	12.2244	639	14.6971	956	17.7013	980	4.70327	253	5.32634	353	4.46268	288	14.874	858.333	4.831	298	0.038223	-1.26457	down	[M]	Cell wall/membrane/envelope biogenesis	Biological Process: GDP-mannose metabolic process (GO:0019673);; Biological Process: cytolysis (GO:0019835);; Biological Process: 'de novo' GDP-L-fucose biosynthetic process (GO:0042351);; Molecular Function: GDP-L-fucose synthase activity (GO:0050577);; Molecular Function: coenzyme binding (GO:0050662);; Biological Process: oxidation-reduction process (GO:0055114);; Cellular Component: extracell…	K02377|0|chx:102172736|K02377 GDP-L-fucose synthase [EC:1.1.1.271] | (RefSeq) TSTA3; tissue specific transplantation antigen P35B	Fructose and mannose metabolism (ko00051);; Amino sugar and nucleotide sugar metabolism (ko00520)	[GO]	Carbohydrate transport and metabolism;; Posttranslational modification, protein turnover, chaperones	NAD dependent epimerase/dehydratase family;; GDP-mannose 4,6 dehydratase;; RmlD substrate binding domain;; 3-beta hydroxysteroid dehydrogenase/isomerase family;; Polysaccharide biosynthesis protein	GDP-L-fucose synthase OS=Pongo abelii OX=9601 GN=TSTA3 PE=2 SV=1	M	Cell wall/membrane/envelope biogenesis	PREDICTED: GDP-L-fucose synthase [Capra hircus]
gene14404	PLEC	43.7847	22466	23.9207	15279	31.3963	17038	58.6766	30563	64.4988	41904	63.8706	40356	33.034	18261	62.349	37607.7	6.91257e-05	1.27462	up	--	--	--	K10381|0|chx:102181879|K10381 desmoplakin | (RefSeq) desmoplakin	--	[Z]	Cytoskeleton	Plectin repeat	--	Z	Cytoskeleton	PREDICTED: plectin [Capra hircus]
gene14410	EXOSC4	10.6088	348	29.9931	1225	60.1568	2086	8.55647	285	4.21877	176	5.16063	209	33.586	1219.67	5.979	223.333	0.0357017	-1.91765	down	[J]	Translation, ribosomal structure and biogenesis	Cellular Component: nuclear exosome (RNase complex) (GO:0000176);; Cellular Component: cytoplasmic exosome (RNase complex) (GO:0000177);; Biological Process: maturation of 5.8S rRNA (GO:0000460);; Molecular Function: exonuclease activity (GO:0004527);; Cellular Component: nucleolus (GO:0005730);; Biological Process: rRNA catabolic process (GO:0016075);; Molecular Function: AU-rich element binding…	K11600|5.7751e-163|oas:101115548|K11600 exosome complex component RRP41 | (RefSeq) EXOSC4; exosome component 4	RNA degradation (ko03018)	[J]	Translation, ribosomal structure and biogenesis	3' exoribonuclease family, domain 1;; 3' exoribonuclease family, domain 2	Exosome complex component RRP41 OS=Bos taurus OX=9913 GN=EXOSC4 PE=2 SV=3	J	Translation, ribosomal structure and biogenesis	PREDICTED: exosome complex component RRP41 [Manis javanica]
gene14420	BOP1	9.4177	838	22.5169	2493	34.375	3234	5.54998	502	5.01101	565	5.13042	562	22.103	2188.33	5.23	543	0.0410225	-1.66345	down	[R]	General function prediction only	Biological Process: cleavage in ITS2 between 5.8S rRNA and LSU-rRNA of tricistronic rRNA transcript (SSU-rRNA, 5.8S rRNA, LSU-rRNA) (GO:0000448);; Cellular Component: nucleoplasm (GO:0005654);; Cellular Component: cytoplasm (GO:0005737);; Biological Process: cell proliferation (GO:0008283);; Cellular Component: preribosome, large subunit precursor (GO:0030687);; Molecular Function: ribonucleoprot…	K14824|0|chx:102178837|K14824 ribosome biogenesis protein ERB1 | (RefSeq) BOP1; block of proliferation 1	--	[J]	Translation, ribosomal structure and biogenesis	BOP1NT (NUC169) domain;; WD domain, G-beta repeat;; Anaphase-promoting complex subunit 4 WD40 domain	WD repeat-containing protein 18 OS=Bos taurus OX=9913 GN=WDR18 PE=2 SV=1	J	Translation, ribosomal structure and biogenesis	PREDICTED: ribosome biogenesis protein BOP1 [Capra hircus]
gene14437	GPT	3.59956	306	8.07387	845	14.3912	1249	47.1323	3915	31.0683	3306	33.9515	3527	8.688	800	37.384	3582.67	0.016036	1.95014	up	[E]	Amino acid transport and metabolism	Molecular Function: L-alanine:2-oxoglutarate aminotransferase activity (GO:0004021);; Cellular Component: extracellular space (GO:0005615);; Cellular Component: cytoplasm (GO:0005737);; Biological Process: biosynthetic process (GO:0009058);; Molecular Function: pyridoxal phosphate binding (GO:0030170);; Biological Process: L-alanine catabolic process (GO:0042853);; Cellular Component: extracellul…	K00814|0|chx:102175221|K00814 alanine transaminase [EC:2.6.1.2] | (RefSeq) GPT; glutamic--pyruvic transaminase	Arginine biosynthesis (ko00220);; Alanine, aspartate and glutamate metabolism (ko00250);; Carbon metabolism (ko01200);; 2-Oxocarboxylic acid metabolism (ko01210);; Biosynthesis of amino acids (ko01230)	[E]	Amino acid transport and metabolism	Aminotransferase class I and II	Alanine aminotransferase 1 OS=Bos taurus OX=9913 GN=GPT PE=2 SV=1	E	Amino acid transport and metabolism	PREDICTED: alanine aminotransferase 1 isoform X2 [Capra hircus]
gene14489	KCNQ5	0.816736	209	0.656402	209	0.660407	180	2.24287	583	9.86679	2886	9.761	2787	0.711	199.333	7.29	2085.33	1.75414e-07	3.18131	up	[T]	Signal transduction mechanisms	Molecular Function: delayed rectifier potassium channel activity (GO:0005251);; Cellular Component: voltage-gated potassium channel complex (GO:0008076);; Cellular Component: clathrin coat (GO:0030118);; Biological Process: potassium ion transmembrane transport (GO:0071805);;	K04930|0|oas:100174987|K04930 potassium voltage-gated channel KQT-like subfamily member 5 | (RefSeq) KCNQ5; potassium voltage-gated channel subfamily Q member 5	Cholinergic synapse (ko04725)	[P]	Inorganic ion transport and metabolism	KCNQ voltage-gated potassium channel;; Ion transport protein;; Ion channel	Potassium voltage-gated channel subfamily KQT member 3 OS=Bos taurus OX=9913 GN=KCNQ3 PE=2 SV=1	P	Inorganic ion transport and metabolism	PREDICTED: potassium voltage-gated channel subfamily KQT member 5 isoform X1 [Capra hircus]
gene1452	RHBDD1	5.42525	887	2.8735	516	4.43787	694	1.15336	175	1.44029	277	1.28538	259	4.246	699	1.293	237	0.0026076	-1.26076	down	--	--	Molecular Function: serine-type endopeptidase activity (GO:0004252);; Biological Process: positive regulation of protein processing (GO:0010954);; Cellular Component: integral component of endoplasmic reticulum membrane (GO:0030176);; Biological Process: membrane protein intracellular domain proteolysis (GO:0031293);; Biological Process: cellular response to unfolded protein (GO:0034620);; Biolog…	K09651|0|oas:101102542|K09651 rhomboid domain-containing protein 1 [EC:3.4.21.-] | (RefSeq) RHBDD1; rhomboid domain containing 1	--	[S]	Function unknown	Rhomboid family	Rhomboid-related protein 4 OS=Pongo abelii OX=9601 GN=RHBDD1 PE=2 SV=1	S	Function unknown	PREDICTED: rhomboid-related protein 4 [Ovis aries]
gene1454	IRS1	2.59885	830	2.33579	928	3.54852	1198	17.0529	5525	20.0945	8120	20.1726	7928	2.828	985.333	19.107	7191	1.96792e-09	2.84775	up	--	--	Molecular Function: signal transducer activity (GO:0004871);; Molecular Function: insulin receptor binding (GO:0005158);; Molecular Function: insulin-like growth factor receptor binding (GO:0005159);; Cellular Component: cytosol (GO:0005829);; Cellular Component: caveola (GO:0005901);; Biological Process: insulin receptor signaling pathway (GO:0008286);; Biological Process: phosphatidylinositol 3…	K16172|0|phd:102316951|K16172 insulin receptor substrate 1 | (RefSeq) IRS1; insulin receptor substrate 1	cGMP-PKG signaling pathway (ko04022);; FoxO signaling pathway (ko04068);; mTOR signaling pathway (ko04150);; PI3K-Akt signaling pathway (ko04151);; AMPK signaling pathway (ko04152);; Longevity regulating pathway (ko04211);; Longevity regulating pathway - multiple species (ko04213);; Neurotrophin signaling pathway (ko04722);; Insulin signaling pathway (ko04910);; Adipocytokine signaling pathway (k…	--	--	PTB domain (IRS-1 type);; PH domain	Insulin receptor substrate 1 OS=Chlorocebus aethiops OX=9534 GN=IRS1 PE=2 SV=1	T	Signal transduction mechanisms	PREDICTED: insulin receptor substrate 1 [Capra hircus]
gene14598	CLP1	8.71745	699	30.9909	2733	17.6422	1370	5.11759	399	4.51402	411	3.894	336	19.117	1600.67	4.509	382	0.0365327	-1.65271	down	[J]	Translation, ribosomal structure and biogenesis	Cellular Component: tRNA-intron endonuclease complex (GO:0000214);; Molecular Function: ATP binding (GO:0005524);; Cellular Component: collagen trimer (GO:0005581);; Cellular Component: cytoplasm (GO:0005737);; Cellular Component: mRNA cleavage factor complex (GO:0005849);; Biological Process: mRNA polyadenylation (GO:0006378);; Biological Process: mRNA cleavage (GO:0006379);; Biological Process:…	K14399|0|bacu:103006007|K14399 polyribonucleotide 5'-hydroxyl-kinase [EC:2.7.1.78] | (RefSeq) CLP1; cleavage and polyadenylation factor I subunit 1	mRNA surveillance pathway (ko03015)	[A]	RNA processing and modification	mRNA cleavage and polyadenylation factor CLP1 P-loop;; N-terminal beta-sandwich domain of polyadenylation factor;; Pre-mRNA cleavage complex II protein Clp1	Polyribonucleotide 5&apos;-hydroxyl-kinase Clp1 OS=Bos taurus OX=9913 GN=CLP1 PE=2 SV=1	A	RNA processing and modification	PREDICTED: polyribonucleotide 5&apos;-hydroxyl-kinase Clp1 isoform X1 [Balaenoptera acutorostrata scammoni]
gene14602	UBE2L6	48.3064	2012	22.8804	1185	23.4111	1032	6.81264	289	4.6989	248	5.34759	275	31.533	1409.67	5.62	270.667	9.6633e-08	-1.95466	down	[O]	Posttranslational modification, protein turnover, chaperones	Molecular Function: ATP binding (GO:0005524);; Biological Process: protein ubiquitination (GO:0016567);; Biological Process: modification-dependent protein catabolic process (GO:0019941);; Biological Process: ISG15-protein conjugation (GO:0032020);; Molecular Function: ISG15 transferase activity (GO:0042296);;	K04553|5.61282e-100|bta:509471|K04553 ubiquitin-conjugating enzyme E2 L6 [EC:2.3.2.23] | (RefSeq) UBE2L6, UbcM8; ubiquitin conjugating enzyme E2 L6	Ubiquitin mediated proteolysis (ko04120);; Parkinson's disease (ko05012)	[O]	Posttranslational modification, protein turnover, chaperones	Ubiquitin-conjugating enzyme;; RWD domain	Ubiquitin/ISG15-conjugating enzyme E2 L6 OS=Bos taurus OX=9913 GN=UBE2L6 PE=2 SV=1	O	Posttranslational modification, protein turnover, chaperones	PREDICTED: ubiquitin/ISG15-conjugating enzyme E2 L6 isoform X1 [Capra hircus]
gene14618	APLNR	1.89333	268	1.96729	347	2.51545	377	3.41287	490	8.64619	1549	7.7012	1341	2.125	330.667	6.587	1126.67	0.00734586	1.71689	up	--	--	Molecular Function: G-protein coupled receptor activity (GO:0004930);; Biological Process: G-protein coupled receptor signaling pathway (GO:0007186);; Cellular Component: integral component of membrane (GO:0016021);;	K04174|6.79492e-175|bta:615435|K04174 apelin receptor | (RefSeq) APLNR, AGTRL1; apelin receptor	Neuroactive ligand-receptor interaction (ko04080)	[R]	General function prediction only	7 transmembrane receptor (rhodopsin family)	Apelin receptor OS=Macaca mulatta OX=9544 GN=APLNR PE=3 SV=1	U	Intracellular trafficking, secretion, and vesicular transport	PREDICTED: apelin receptor [Capra hircus]
gene14762	PTPRJ	67.9218	18467	2.47756	839	3.10984	895	2.82382	780	1.49304	514	1.52282	510	24.503	6733.67	1.947	601.333	0.0465307	-2.06376	down	[T]	Signal transduction mechanisms	Cellular Component: immunological synapse (GO:0001772);; Molecular Function: protein tyrosine phosphatase activity (GO:0004725);; Molecular Function: platelet-derived growth factor receptor binding (GO:0005161);; Cellular Component: cell-cell junction (GO:0005911);; Molecular Function: beta-catenin binding (GO:0008013);; Biological Process: negative regulation of cell proliferation (GO:0008285);;…	K05698|0|chx:102174768|K05698 receptor-type tyrosine-protein phosphatase eta [EC:3.1.3.48] | (RefSeq) PTPRJ; protein tyrosine phosphatase, receptor type J	Adherens junction (ko04520)	[T]	Signal transduction mechanisms	Protein-tyrosine phosphatase;; Fibronectin type III domain	Receptor-type tyrosine-protein phosphatase F OS=Bos taurus OX=9913 GN=PTPRF PE=2 SV=1	T	Signal transduction mechanisms	PREDICTED: receptor-type tyrosine-protein phosphatase eta [Capra hircus]
gene14777	SPI1	62.2788	4046	6.55495	530	14.1777	974	6.87329	454	1.52023	126	1.68436	136	27.67	1850	3.359	238.667	0.0481306	-1.86473	down	--	--	Biological Process: negative regulation of transcription from RNA polymerase II promoter (GO:0000122);; Cellular Component: nuclear chromatin (GO:0000790);; Molecular Function: RNA polymerase II core promoter proximal region sequence-specific DNA binding (GO:0000978);; Molecular Function: RNA polymerase II core promoter sequence-specific DNA binding (GO:0000979);; Molecular Function: RNA polymera…	K09438|4.04483e-164|chx:102186416|K09438 transcription factor PU.1 | (RefSeq) SPI1; Spi-1 proto-oncogene	Osteoclast differentiation (ko04380);; HTLV-I infection (ko05166);; Epstein-Barr virus infection (ko05169);; Pathways in cancer (ko05200);; Transcriptional misregulation in cancer (ko05202);; Acute myeloid leukemia (ko05221)	[K]	Transcription	Ets-domain	Transcription factor PU.1 OS=Sus scrofa OX=9823 GN=SPI1 PE=2 SV=1	K	Transcription	PREDICTED: transcription factor PU.1 isoform X1 [Ceratotherium simum simum]
gene14779	MADD	6.71867	1579	1.49014	437	1.44306	368	7.79917	1866	7.87373	2352	7.54135	2217	3.217	794.667	7.738	2145	0.00170634	1.76439	up	--	--	Biological Process: activation of MAPK activity (GO:0000187);; Cellular Component: cytoplasm (GO:0005737);; Cellular Component: plasma membrane (GO:0005886);; Cellular Component: integral component of membrane (GO:0016021);; Molecular Function: kinase activity (GO:0016301);; Molecular Function: Rab guanyl-nucleotide exchange factor activity (GO:0017112);; Biological Process: regulation of Rab pro…	--	--	[T]	Signal transduction mechanisms	DENN (AEX-3) domain;; uDENN domain	--	S	Function unknown	PREDICTED: MAP kinase-activating death domain protein isoform X1 [Capra hircus]
gene14787	LRP4	8.56192	2560	7.20693	2661	3.26257	970	1.92769	564	1.83893	651	1.72765	588	6.344	2063.67	1.831	601	0.00943326	-1.36564	down	[G]	Carbohydrate transport and metabolism	Biological Process: kidney development (GO:0001822);; Biological Process: hair follicle development (GO:0001942);; Molecular Function: calcium ion binding (GO:0005509);; Cellular Component: plasma membrane (GO:0005886);; Biological Process: dorsal/ventral pattern formation (GO:0009953);; Biological Process: proximal/distal pattern formation (GO:0009954);; Cellular Component: cell surface (GO:0009…	K20051|0|phd:102322176|K20051 low-density lipoprotein receptor-related protein 4 | (RefSeq) LRP4; LDL receptor related protein 4	--	[T]	Signal transduction mechanisms	Low-density lipoprotein receptor repeat class B;; Low-density lipoprotein receptor domain class A;; Coagulation Factor Xa inhibitory site;; SMP-30/Gluconolaconase/LRE-like region;; Domain of unknown function (DUF5050);; Complement Clr-like EGF-like	Low-density lipoprotein receptor-related protein 2 OS=Sus scrofa OX=9823 GN=LRP2 PE=1 SV=1	U	Intracellular trafficking, secretion, and vesicular transport	PREDICTED: low-density lipoprotein receptor-related protein 4 isoform X1 [Capra hircus]
gene14808	CRY2	52.4966	7838	14.476	2691	10.7583	1699	35.2693	5345	59.3363	11217	59.5791	10953	25.91	4076	51.395	9171.67	0.0142673	1.46716	up	[L]	Replication, recombination and repair	Molecular Function: transcription regulatory region sequence-specific DNA binding (GO:0000976);; Cellular Component: nucleus (GO:0005634);; Cellular Component: mitochondrion (GO:0005739);; Biological Process: protein import into nucleus (GO:0006606);; Molecular Function: protein kinase binding (GO:0019901);; Biological Process: lipid storage (GO:0019915);; Biological Process: response to insulin …	K02295|0|oas:100169934|K02295 cryptochrome | (RefSeq) CRY2; cryptochrome circadian clock 2	Circadian rhythm (ko04710)	[LT]	Replication, recombination and repair;; Signal transduction mechanisms	FAD binding domain of DNA photolyase;; DNA photolyase	Cryptochrome-1 OS=Macaca fascicularis OX=9541 GN=CRY1 PE=2 SV=1	L	Replication, recombination and repair	cryptochrome-2 [Ovis aries]
gene1483	SLC4A3	0.465679	86	0.208237	48	0.429018	84	0.764904	134	0.716926	168	1.20484	244	0.368	72.667	0.896	182	0.0146185	1.44398	up	--	--	Molecular Function: inorganic anion exchanger activity (GO:0005452);; Cellular Component: integral component of plasma membrane (GO:0005887);; Molecular Function: anion:anion antiporter activity (GO:0015301);; Biological Process: regulation of intracellular pH (GO:0051453);; Biological Process: chloride transmembrane transport (GO:1902476);;	K13856|0|chx:102182736|K13856 solute carrier family 4 (anion exchanger), member 3 | (RefSeq) SLC4A3; solute carrier family 4 member 3	--	[P]	Inorganic ion transport and metabolism	HCO3- transporter family;; Band 3 cytoplasmic domain	Anion exchange protein 3 OS=Plecturocebus moloch OX=9523 GN=SLC4A3 PE=3 SV=1	U	Intracellular trafficking, secretion, and vesicular transport	PREDICTED: anion exchange protein 3 isoform X1 [Capra hircus]
gene14853	CD44	192.356	15385	19.2626	1899	37.9789	3152	13.6107	1097	10.72	1072	11.2622	1100	83.199	6812	11.864	1089.67	0.0159857	-1.84337	down	--	--	Molecular Function: hyalurononglucosaminidase activity (GO:0004415);; Molecular Function: cytokine receptor activity (GO:0004896);; Molecular Function: hyaluronic acid binding (GO:0005540);; Cellular Component: Golgi apparatus (GO:0005794);; Cellular Component: plasma membrane (GO:0005886);; Cellular Component: focal adhesion (GO:0005925);; Cellular Component: cell surface (GO:0009986);; Cellular…	K06256|0|chx:102182426|K06256 CD44 antigen | (RefSeq) CD44; CD44 molecule (Indian blood group)	ECM-receptor interaction (ko04512);; Hematopoietic cell lineage (ko04640);; Epstein-Barr virus infection (ko05169);; Proteoglycans in cancer (ko05205);; MicroRNAs in cancer (ko05206)	--	--	Extracellular link domain	CD44 antigen OS=Bos taurus OX=9913 GN=CD44 PE=2 SV=1	U	Intracellular trafficking, secretion, and vesicular transport	PREDICTED: CD44 antigen isoform X1 [Capra hircus]
gene1487	OBSL1	13.0185	2074	5.43539	1402	6.09196	1273	24.7165	5636	25.3069	7525	24.9878	7250	8.182	1583	25.004	6803.67	3.26081e-25	2.36163	up	--	--	Biological Process: microtubule cytoskeleton organization (GO:0000226);; Cellular Component: Golgi apparatus (GO:0005794);; Cellular Component: centrosome (GO:0005813);; Biological Process: Golgi organization (GO:0007030);; Biological Process: regulation of mitotic nuclear division (GO:0007088);; Biological Process: protein localization to Golgi apparatus (GO:0034067);; Cellular Component: perinu…	K19574|0|bta:511087|K19574 obscurin-like protein 1 | (RefSeq) OBSL1; obscurin like 1	--	--	--	Immunoglobulin I-set domain;; Immunoglobulin domain;; Immunoglobulin domain;; Immunoglobulin domain;; Immunoglobulin V-set domain;; Izumo-like Immunoglobulin domain;; CD80-like C2-set immunoglobulin domain;; Ig-like domain on T-cell surface glycoprotein CD3 epsilon chain;; Penicillin-Binding Protein C-terminus Family;; T-cell surface glycoprotein CD3 delta chain;; Immunoglobulin C1-set domain;; N…	Receptor-type tyrosine-protein phosphatase F OS=Bos taurus OX=9913 GN=PTPRF PE=2 SV=1	S	Function unknown	PREDICTED: obscurin-like protein 1 isoform X1 [Capra hircus]
gene14880	EIF3M	97.7915	4797	99.583	6081	99.8732	5181	32.7074	1629	41.9435	2605	40.2364	2431	99.083	5353	38.296	2221.67	0.0394461	-1.02941	down	--	--	Biological Process: formation of translation preinitiation complex (GO:0001731);; Biological Process: cytoplasmic translational initiation (GO:0002183);; Molecular Function: translation initiation factor activity (GO:0003743);; Biological Process: regulation of translational initiation (GO:0006446);; Cellular Component: eukaryotic 43S preinitiation complex (GO:0016282);; Molecular Function: trans…	K15030|0|oas:101121881|K15030 translation initiation factor 3 subunit M | (RefSeq) EIF3M; eukaryotic translation initiation factor 3 subunit M	--	[R]	General function prediction only	PCI domain	Eukaryotic translation initiation factor 3 subunit M OS=Pongo abelii OX=9601 GN=EIF3M PE=2 SV=1	J	Translation, ribosomal structure and biogenesis	PREDICTED: eukaryotic translation initiation factor 3 subunit M isoform X1 [Ovis aries]
gene14900	METTL15	1.07005	205	0.82575	197	0.777782	157	1.75477	340	2.37626	575	2.09978	494	0.891	186.333	2.077	469.667	6.09034e-05	1.52045	up	[J]	Translation, ribosomal structure and biogenesis	Biological Process: rRNA base methylation (GO:0070475);; Molecular Function: rRNA (cytosine-N4-)-methyltransferase activity (GO:0071424);;	--	--	[R]	General function prediction only	MraW methylase family	Probable methyltransferase-like protein 15 OS=Bos taurus OX=9913 GN=METTL15 PE=2 SV=1	M	Cell wall/membrane/envelope biogenesis	PREDICTED: probable methyltransferase-like protein 15 [Capra hircus]
gene14904	LGR4	3.27461	652	2.33608	579	2.707	570	11.3962	2302	10.9895	2769	11.8287	2898	2.773	600.333	11.405	2656.33	5.57203e-12	2.31977	up	[K]	Transcription	Biological Process: osteoblast differentiation (GO:0001649);; Biological Process: hair follicle development (GO:0001942);; Cellular Component: integral component of plasma membrane (GO:0005887);; Biological Process: G-protein coupled receptor signaling pathway (GO:0007186);; Biological Process: spermatogenesis (GO:0007283);; Molecular Function: protein-hormone receptor activity (GO:0016500);; Bio…	K04309|0|bta:505423|K04309 leucine-rich repeat-containing G protein-coupled receptor 4 | (RefSeq) LGR4; leucine rich repeat containing G protein-coupled receptor 4	--	[T]	Signal transduction mechanisms	Leucine rich repeat;; Leucine Rich repeats (2 copies);; Leucine rich repeats (6 copies);; Leucine-rich repeat;; Leucine Rich Repeat;; 7 transmembrane receptor (rhodopsin family);; Leucine rich repeat N-terminal domain	Leucine-rich repeat-containing G-protein coupled receptor 4 OS=Bos taurus OX=9913 GN=LGR4 PE=3 SV=3	S	Function unknown	PREDICTED: leucine-rich repeat-containing G-protein coupled receptor 4 [Capra hircus]
gene14915	CAPN5	5.2615	904	0.866419	186	0.437027	80	4.99169	870	6.18265	1344	5.92995	1254	2.188	390	5.701	1156	0.0245114	1.82008	up	[O]	Posttranslational modification, protein turnover, chaperones	Molecular Function: calcium-dependent cysteine-type endopeptidase activity (GO:0004198);; Cellular Component: cytoplasm (GO:0005737);; Cellular Component: focal adhesion (GO:0005925);; Biological Process: proteolysis (GO:0006508);; Cellular Component: cell surface (GO:0009986);; Cellular Component: extracellular exosome (GO:0070062);;	K08574|0|phd:102337183|K08574 calpain-5 [EC:3.4.22.-] | (RefSeq) CAPN5; calpain 5	--	[OT]	Posttranslational modification, protein turnover, chaperones;; Signal transduction mechanisms	Calpain family cysteine protease;; Calpain large subunit, domain III;; C2 domain	Calpain-3 OS=Macaca fascicularis OX=9541 GN=CAPN3 PE=2 SV=1	O	Posttranslational modification, protein turnover, chaperones	Calpain-5, partial [Bos mutus]
gene14920	TSKU	39.8082	3892	11.1936	1363	9.1381	945	5.78318	574	4.53236	562	4.39665	530	20.047	2066.67	4.904	555.333	0.0207203	-1.33426	down	[K]	Transcription	Cellular Component: extracellular space (GO:0005615);; Biological Process: regulation of gene expression (GO:0010468);; Biological Process: corpus callosum morphogenesis (GO:0021540);; Biological Process: lateral ventricle development (GO:0021670);; Biological Process: anterior commissure morphogenesis (GO:0021960);; Biological Process: negative regulation of Wnt signaling pathway (GO:0030178);; …	K08130|0|oas:101109738|K08130 tsukushi (leucine-rich repeat-containing protein 54) | (RefSeq) TSKU; tsukushi, small leucine rich proteoglycan	--	[R]	General function prediction only	Leucine rich repeat;; Leucine Rich repeats (2 copies);; Leucine Rich Repeat;; Leucine Rich repeat;; Leucine rich repeats (6 copies)	Insulin-like growth factor-binding protein complex acid labile subunit OS=Papio hamadryas OX=9557 GN=IGFALS PE=2 SV=1	S	Function unknown	PREDICTED: tsukushin [Capra hircus]
gene14954	RPS3	552.548	17951	800.396	32368	854.616	29363	259.868	8570	198.917	8183	210.522	8422	735.853	26560.7	223.102	8391.67	0.0328952	-1.36001	down	[J]	Translation, ribosomal structure and biogenesis	Molecular Function: mRNA binding (GO:0003729);; Molecular Function: structural constituent of ribosome (GO:0003735);; Cellular Component: nucleolus (GO:0005730);; Cellular Component: mitochondrial inner membrane (GO:0005743);; Cellular Component: mitochondrial matrix (GO:0005759);; Cellular Component: polysome (GO:0005844);; Cellular Component: focal adhesion (GO:0005925);; Biological Process: ch…	K02985|7.13148e-175|ssc:733671|K02985 small subunit ribosomal protein S3e | (RefSeq) RPS3; ribosomal protein S3	Ribosome (ko03010)	[J]	Translation, ribosomal structure and biogenesis	Ribosomal protein S3, C-terminal domain;; KH domain	40S ribosomal protein S3 OS=Sus scrofa OX=9823 GN=RPS3 PE=1 SV=1	J	Translation, ribosomal structure and biogenesis	40S ribosomal protein S3 [Equus caballus]
gene14967	CHRDL2	1.54112	114	1.59581	147	0.479863	38	4.98841	376	3.69108	349	3.46419	319	1.206	99.667	4.048	348	0.00249524	1.95285	up	--	--	Cellular Component: extracellular space (GO:0005615);;	K17280|0|phd:102332843|K17280 chordin-like protein 2 | (RefSeq) CHRDL2; chordin like 2	--	--	--	von Willebrand factor type C domain	--	O	Posttranslational modification, protein turnover, chaperones	PREDICTED: chordin-like protein 2 isoform X1 [Capra hircus]
gene14974	PGM2L1	2.79798	799	1.54533	549	1.14514	346	9.7607	2827	15.4344	5576	15.0072	5272	1.829	564.667	13.401	4558.33	1.3124e-22	3.20874	up	[G]	Carbohydrate transport and metabolism	Cellular Component: cytosol (GO:0005829);; Biological Process: carbohydrate metabolic process (GO:0005975);; Biological Process: phosphorylation (GO:0016310);; Molecular Function: intramolecular transferase activity, phosphotransferases (GO:0016868);; Molecular Function: glucose-1,6-bisphosphate synthase activity (GO:0047933);;	K00472|0|chx:102185942|K00472 prolyl 4-hydroxylase [EC:1.14.11.2] | (RefSeq) P4HA3; prolyl 4-hydroxylase subunit alpha 3	Starch and sucrose metabolism (ko00500)	[G]	Carbohydrate transport and metabolism	Phosphoglucomutase/phosphomannomutase, alpha/beta/alpha domain I;; Phosphoglucomutase/phosphomannomutase, alpha/beta/alpha domain II;; Phosphoglucomutase/phosphomannomutase, alpha/beta/alpha domain III;; Phosphoglucomutase/phosphomannomutase, C-terminal domain	Glucose 1,6-bisphosphate synthase OS=Pongo abelii OX=9601 GN=PGM2L1 PE=2 SV=1	G	Carbohydrate transport and metabolism	PREDICTED: glucose 1,6-bisphosphate synthase [Capra hircus]
gene14975	P4HA3	6.97061	576	3.73868	384	4.9749	435	1.3846	114	0.58373	60	0.77474	75	5.228	465	0.914	83	0.000726722	-1.97392	down	[JO]	Translation, ribosomal structure and biogenesis;; Posttranslational modification, protein turnover, chaperones	Molecular Function: procollagen-proline 4-dioxygenase activity (GO:0004656);; Molecular Function: iron ion binding (GO:0005506);; Cellular Component: endoplasmic reticulum lumen (GO:0005788);; Molecular Function: oxidoreductase activity, acting on single donors with incorporation of molecular oxygen, incorporation of two atoms of oxygen (GO:0016702);; Biological Process: peptidyl-proline hydroxyl…	K00472|0|bta:414348|K00472 prolyl 4-hydroxylase [EC:1.14.11.2] | (RefSeq) P4HA3; prolyl 4-hydroxylase subunit alpha 3	Arginine and proline metabolism (ko00330)	[E]	Amino acid transport and metabolism	Prolyl 4-Hydroxylase alpha-subunit, N-terminal region;; 2OG-Fe(II) oxygenase superfamily	Prolyl 4-hydroxylase subunit alpha-3 OS=Bos taurus OX=9913 GN=P4HA3 PE=2 SV=1	S	Function unknown	PREDICTED: prolyl 4-hydroxylase subunit alpha-3 isoform X1 [Ovis aries musimon]
gene14980	UCP3	34.0825	2887	35.2881	3721	10.7992	968	51.1422	4397	66.2896	7109	63.9546	6670	26.723	2525.33	60.462	6058.67	0.0219431	1.43492	up	--	--	Biological Process: response to superoxide (GO:0000303);; Molecular Function: structural constituent of ribosome (GO:0003735);; Cellular Component: mitochondrial inner membrane (GO:0005743);; Biological Process: translation (GO:0006412);; Biological Process: fatty acid metabolic process (GO:0006631);; Biological Process: mitochondrial transport (GO:0006839);; Biological Process: proton transport …	K15103|0|phd:102336077|K15103 solute carrier family 25 (mitochondrial uncoupling protein), member 8/9 | (RefSeq) UCP3; uncoupling protein 3	--	[C]	Energy production and conversion	Mitochondrial carrier protein	Mitochondrial uncoupling protein 3 OS=Bos taurus OX=9913 GN=UCP3 PE=2 SV=1	O	Posttranslational modification, protein turnover, chaperones	PREDICTED: mitochondrial uncoupling protein 3 isoform X2 [Bos indicus]
gene14982	UCP2	208.463	14101	14.464	1213	40.7255	2890	8.30971	556	7.60401	625	7.29929	601	87.884	6068	7.738	594	0.00228765	-2.40086	down	--	--	Biological Process: response to hypoxia (GO:0001666);; Molecular Function: structural constituent of ribosome (GO:0003735);; Cellular Component: mitochondrial inner membrane (GO:0005743);; Biological Process: translation (GO:0006412);; Biological Process: mitochondrial transport (GO:0006839);; Cellular Component: integral component of membrane (GO:0016021);; Biological Process: regulation of mito…	K15103|0|bta:281562|K15103 solute carrier family 25 (mitochondrial uncoupling protein), member 8/9 | (RefSeq) UCP2; uncoupling protein 2	--	[C]	Energy production and conversion	Mitochondrial carrier protein	Mitochondrial uncoupling protein 2 OS=Bos taurus OX=9913 GN=UCP2 PE=2 SV=1	O	Posttranslational modification, protein turnover, chaperones	mitochondrial uncoupling protein 2 [Bos taurus]
gene15015	INPPL1	29.6181	5375	16.3681	3698	15.7599	3025	33.4774	6168	38.8378	8925	39.0248	8721	20.582	4032.67	37.113	7938	5.04177e-08	1.25482	up	--	--	Biological Process: endochondral ossification (GO:0001958);; Cellular Component: Golgi apparatus (GO:0005794);; Cellular Component: plasma membrane (GO:0005886);; Biological Process: glucose metabolic process (GO:0006006);; Biological Process: phosphatidylinositol biosynthetic process (GO:0006661);; Biological Process: endocytosis (GO:0006897);; Biological Process: actin filament organization (GO…	K15909|0|oas:101121707|K15909 phosphatidylinositol-3,4,5-trisphosphate 5-phosphatase 2 [EC:3.1.3.86] | (RefSeq) INPPL1; inositol polyphosphate phosphatase like 1	Inositol phosphate metabolism (ko00562);; Phosphatidylinositol signaling system (ko04070);; B cell receptor signaling pathway (ko04662);; Fc gamma R-mediated phagocytosis (ko04666);; Insulin signaling pathway (ko04910)	[U]	Intracellular trafficking, secretion, and vesicular transport	SH2 domain;; Endonuclease/Exonuclease/phosphatase family;; SAM domain (Sterile alpha motif);; SAM domain (Sterile alpha motif)	72 kDa inositol polyphosphate 5-phosphatase OS=Pan troglodytes OX=9598 GN=INPP5E PE=2 SV=1	T	Signal transduction mechanisms	PREDICTED: phosphatidylinositol 3,4,5-trisphosphate 5-phosphatase 2 [Capra hircus]
gene15019	LOC102174322	39.3242	1624	22.9608	1175	71.391	3097	0.238667	10	0.070925	4	0.228757	12	44.559	1965.33	0.179	8.667	2.81708e-22	-6.45961	down	--	--	Molecular Function: folic acid binding (GO:0005542);; Cellular Component: extracellular region (GO:0005576);; Cellular Component: endosome (GO:0005768);; Molecular Function: folic acid transporter activity (GO:0008517);; Biological Process: folic acid transport (GO:0015884);; Cellular Component: apical plasma membrane (GO:0016324);; Cellular Component: clathrin-coated vesicle (GO:0030136);; Cellu…	K13649|5.22982e-169|oas:101120775|K13649 folate receptor | (RefSeq) FOLR3; folate receptor alpha	Endocytosis (ko04144)	--	--	Folate receptor family	Folate receptor alpha OS=Bos taurus OX=9913 GN=FOLR1 PE=1 SV=3	U	Intracellular trafficking, secretion, and vesicular transport	PREDICTED: folate receptor alpha [Ovis aries]
gene1503	STK16	14.0221	777	9.0141	607	16.631	985	3.90212	220	4.3169	308	4.59741	318	13.222	789.667	4.272	282	0.0314242	-1.22125	down	[T]	Signal transduction mechanisms	Molecular Function: protein serine/threonine kinase activity (GO:0004674);; Molecular Function: ATP binding (GO:0005524);; Cellular Component: Golgi-associated vesicle (GO:0005798);; Biological Process: protein autophosphorylation (GO:0046777);; Biological Process: cellular response to transforming growth factor beta stimulus (GO:0071560);;	K08856|0|chx:100861158|K08856 serine/threonine kinase 16 [EC:2.7.11.1] | (RefSeq) STK16; serine/threonine kinase 16	--	[KIT]	Transcription;; Lipid transport and metabolism;; Signal transduction mechanisms	Protein kinase domain;; Protein tyrosine kinase	AP2-associated protein kinase 1 OS=Bos taurus OX=9913 GN=AAK1 PE=1 SV=2	T	Signal transduction mechanisms	PREDICTED: serine/threonine-protein kinase 16 isoform X1 [Capra hircus]
gene15030	LOC102169116	0.726772	45	2.29668	174	7.25992	465	37.7774	2322	51.4769	3947	48.3068	3602	3.428	228	45.854	3290.33	0.000535832	3.0365	up	--	--	Molecular Function: NAD(P)+-protein-arginine ADP-ribosyltransferase activity (GO:0003956);; Cellular Component: extracellular region (GO:0005576);; Biological Process: protein ADP-ribosylation (GO:0006471);; Cellular Component: membrane (GO:0016020);;	K19977|0|chx:102169116|K19977 ADP-ribosyltransferase 5 [EC:2.4.2.31] | (RefSeq) ecto-ADP-ribosyltransferase 5	--	--	--	NAD:arginine ADP-ribosyltransferase	Ecto-ADP-ribosyltransferase 5 OS=Bos taurus OX=9913 GN=ART5 PE=2 SV=1	O	Posttranslational modification, protein turnover, chaperones	PREDICTED: ecto-ADP-ribosyltransferase 5 isoform X1 [Bison bison bison]
gene15032	ART1	0	0	3.09194	200	2.61343	144	18.0606	1000	33.1174	2181	31.3592	2105	1.902	114.667	27.512	1762	0.0424289	2.35752	up	--	--	Molecular Function: NAD(P)+-protein-arginine ADP-ribosyltransferase activity (GO:0003956);; Biological Process: protein ADP-ribosylation (GO:0006471);;	K06716|0|phd:102342446|K06716 ADP-ribosyltransferase 1 [EC:2.4.2.31] | (RefSeq) ART1; ADP-ribosyltransferase 1	--	--	--	NAD:arginine ADP-ribosyltransferase	GPI-linked NAD(P)(+)--arginine ADP-ribosyltransferase 1 OS=Oryctolagus cuniculus OX=9986 GN=ART1 PE=1 SV=1	O	Posttranslational modification, protein turnover, chaperones	PREDICTED: GPI-linked NAD(P)(+)--arginine ADP-ribosyltransferase 1 [Capra hircus]
gene15033	LOC102177821	0.013867	3	0.413424	88	0.158827	29	6.64437	1142	5.79115	1241	5.94138	1239	0.195	40	6.126	1207.33	2.92015e-05	3.76762	up	--	--	Molecular Function: extracellular ligand-gated ion channel activity (GO:0005230);; Cellular Component: cytosol (GO:0005829);; Cellular Component: acetylcholine-gated channel complex (GO:0005892);; Biological Process: positive regulation of cytosolic calcium ion concentration (GO:0007204);; Biological Process: synaptic transmission, cholinergic (GO:0007271);; Molecular Function: acetylcholine rece…	K04811|0|chx:102177821|K04811 nicotinic acetylcholine receptor alpha-10 | (RefSeq) CHRNA10; neuronal acetylcholine receptor subunit alpha-10	Neuroactive ligand-receptor interaction (ko04080)	[T]	Signal transduction mechanisms	Neurotransmitter-gated ion-channel ligand binding domain;; Neurotransmitter-gated ion-channel transmembrane region;; Neurotransmitter-gated ion-channel transmembrane region	Neuronal acetylcholine receptor subunit alpha-7 OS=Macaca mulatta OX=9544 GN=CHRNA7 PE=2 SV=1	U	Intracellular trafficking, secretion, and vesicular transport	PREDICTED: neuronal acetylcholine receptor subunit alpha-10 [Capra hircus]
gene15034	LOC108637670	0.508695	26	2.95089	182	1.60345	84	26.658	1336	35.2197	2201	35.4836	2157	1.688	97.333	32.454	1898	1.04666e-06	3.67245	up	--	--	Molecular Function: extracellular ligand-gated ion channel activity (GO:0005230);; Cellular Component: cytosol (GO:0005829);; Cellular Component: acetylcholine-gated channel complex (GO:0005892);; Biological Process: positive regulation of cytosolic calcium ion concentration (GO:0007204);; Biological Process: synaptic transmission, cholinergic (GO:0007271);; Molecular Function: acetylcholine rece…	K04811|8.13351e-67|chx:102177821|K04811 nicotinic acetylcholine receptor alpha-10 | (RefSeq) CHRNA10; neuronal acetylcholine receptor subunit alpha-10	Neuroactive ligand-receptor interaction (ko04080)	[T]	Signal transduction mechanisms	Neurotransmitter-gated ion-channel transmembrane region	--	U	Intracellular trafficking, secretion, and vesicular transport	PREDICTED: neuronal acetylcholine receptor subunit alpha-10 [Pantholops hodgsonii]
gene15037	RHOG	76.9823	3791	19.1459	1174	35.231	1835	11.9749	599	10.8499	677	10.6642	647	43.786	2266.67	11.163	641	0.00723723	-1.37213	down	[R]	General function prediction only	Molecular Function: GTPase activity (GO:0003924);; Molecular Function: GTP binding (GO:0005525);; Cellular Component: intracellular (GO:0005622);; Cellular Component: focal adhesion (GO:0005925);; Biological Process: Rho protein signal transduction (GO:0007266);; Biological Process: Rac protein signal transduction (GO:0016601);; Biological Process: actin cytoskeleton organization (GO:0030036);; B…	K07863|2.93399e-139|cfa:485217|K07863 Ras homolog gene family, member G | (RefSeq) RHOG; ras homolog family member G	Bacterial invasion of epithelial cells (ko05100);; Salmonella infection (ko05132)	[R]	General function prediction only	Ras family;; Ras of Complex, Roc, domain of DAPkinase;; ADP-ribosylation factor family	Ras-related C3 botulinum toxin substrate 1 OS=Canis lupus familiaris OX=9615 GN=RAC1 PE=1 SV=1	S	Function unknown	PREDICTED: rho-related GTP-binding protein RhoG [Leptonychotes weddellii]
gene15039	RRM1	13.7322	1603	5.22837	760	3.95491	489	8.43811	1000	13.9559	2062	13.9251	2001	7.638	950.667	12.106	1687.67	0.0243495	1.1265	up	[F]	Nucleotide transport and metabolism	Molecular Function: ribonucleoside-diphosphate reductase activity, thioredoxin disulfide as acceptor (GO:0004748);; Molecular Function: ATP binding (GO:0005524);; Cellular Component: ribonucleoside-diphosphate reductase complex (GO:0005971);; Biological Process: DNA replication (GO:0006260);; Biological Process: deoxyribonucleotide biosynthetic process (GO:0009263);; Biological Process: protein h…	K10807|0|chx:102189416|K10807 ribonucleoside-diphosphate reductase subunit M1 [EC:1.17.4.1] | (RefSeq) RRM1; ribonucleotide reductase catalytic subunit M1	Purine metabolism (ko00230);; Pyrimidine metabolism (ko00240);; Glutathione metabolism (ko00480)	[F]	Nucleotide transport and metabolism	Ribonucleotide reductase, barrel domain;; Ribonucleotide reductase, all-alpha domain;; ATP cone domain	Ribonucleoside-diphosphate reductase large subunit OS=Pongo abelii OX=9601 GN=RRM1 PE=2 SV=1	F	Nucleotide transport and metabolism	PREDICTED: ribonucleoside-diphosphate reductase large subunit [Capra hircus]
gene15325	LOC102186611	1.47787	140	0.885444	104	1.82603	183	3.44951	331	3.00869	360	3.2387	377	1.396	142.333	3.232	356	0.016641	1.42317	up	[C]	Energy production and conversion	Molecular Function: cytochrome-b5 reductase activity, acting on NAD(P)H (GO:0004128);; Cellular Component: nucleus (GO:0005634);; Cellular Component: mitochondrion (GO:0005739);; Cellular Component: integral component of membrane (GO:0016021);; Biological Process: oxidation-reduction process (GO:0055114);;	K00326|0|phd:102344670|K00326 cytochrome-b5 reductase [EC:1.6.2.2] | (RefSeq) NADH-cytochrome b5 reductase 2-like	Amino sugar and nucleotide sugar metabolism (ko00520)	[HC]	Coenzyme transport and metabolism;; Energy production and conversion	Oxidoreductase FAD-binding domain;; Oxidoreductase NAD-binding domain;; Ferric reductase NAD binding domain	NADH-cytochrome b5 reductase 3 (Fragment) OS=Sus scrofa OX=9823 GN=CYB5R3 PE=1 SV=1	C	Energy production and conversion	PREDICTED: NADH-cytochrome b5 reductase 2 isoform X2 [Capra hircus]
gene15350	TUB	0.911065	216	0.349883	102	0.135334	34	2.01516	473	1.47594	427	1.48823	424	0.465	117.333	1.66	441.333	0.000691026	2.16815	up	--	--	Cellular Component: extracellular region (GO:0005576);; Cellular Component: cytosol (GO:0005829);; Cellular Component: cilium (GO:0005929);; Biological Process: phagocytosis, recognition (GO:0006910);; Biological Process: sensory perception of sound (GO:0007605);; Molecular Function: protein complex binding (GO:0032403);; Molecular Function: phosphatidylinositol binding (GO:0035091);; Biological …	--	--	[R]	General function prediction only	Tub family;; Tubby N-terminal	--	S	Function unknown	PREDICTED: LOW QUALITY PROTEIN: tubby protein homolog [Pantholops hodgsonii]
gene15358	AKIP1	12.6097	473	11.2556	526	11.3201	449	3.53116	135	3.47507	165	3.51902	163	11.728	482.667	3.508	154.333	0.00307717	-1.35241	down	--	--	Cellular Component: nucleoplasm (GO:0005654);; Molecular Function: kinase activity (GO:0016301);; Biological Process: phosphorylation (GO:0016310);; Biological Process: substrate adhesion-dependent cell spreading (GO:0034446);; Biological Process: regulation of NIK/NF-kappaB signaling (GO:1901222);;	--	--	--	--	--	--	T	Signal transduction mechanisms	PREDICTED: A-kinase-interacting protein 1 [Capra hircus]
gene15375	LOC102177819	59.834	1234	152.171	3906	165.744	3615	33.5135	702	24.7578	647	22.7513	578	125.916	2918.33	27.008	642.333	0.0215112	-1.78395	down	[J]	Translation, ribosomal structure and biogenesis	Molecular Function: structural constituent of ribosome (GO:0003735);; Cellular Component: nucleolus (GO:0005730);; Cellular Component: focal adhesion (GO:0005925);; Biological Process: translation (GO:0006412);; Cellular Component: membrane (GO:0016020);; Molecular Function: rRNA binding (GO:0019843);; Cellular Component: cytosolic small ribosomal subunit (GO:0022627);; Molecular Function: RNA bi…	K02949|4.20682e-112|chx:102177819|K02949 small subunit ribosomal protein S11e | (RefSeq) 40S ribosomal protein S11	Ribosome (ko03010)	[J]	Translation, ribosomal structure and biogenesis	Ribosomal_S17 N-terminal;; Ribosomal protein S17	40S ribosomal protein S11 OS=Macaca fascicularis OX=9541 GN=RPS11 PE=2 SV=3	J	Translation, ribosomal structure and biogenesis	PREDICTED: 40S ribosomal protein S11-like [Panthera pardus]
gene15376	AMPD3	2.0006	298	38.8221	7680	24.7124	4246	0.975685	165	2.4766	490	2.82166	517	21.845	4074.67	2.091	390.667	0.0122077	-2.51107	down	[F]	Nucleotide transport and metabolism	Molecular Function: AMP deaminase activity (GO:0003876);; Biological Process: IMP salvage (GO:0032264);; Biological Process: erythrocyte homeostasis (GO:0034101);; Biological Process: ADP metabolic process (GO:0046031);; Biological Process: AMP metabolic process (GO:0046033);; Biological Process: ATP metabolic process (GO:0046034);; Biological Process: GTP metabolic process (GO:0046039);; Biologi…	K01490|0|chx:102176807|K01490 AMP deaminase [EC:3.5.4.6] | (RefSeq) AMPD3; adenosine monophosphate deaminase 3	Purine metabolism (ko00230)	[F]	Nucleotide transport and metabolism	Adenosine/AMP deaminase	--	F	Nucleotide transport and metabolism	PREDICTED: AMP deaminase 3 isoform X1 [Capra hircus]
gene15388	DKK3	39.6006	3851	7.70545	933	4.75307	489	2.33201	231	1.35817	168	1.98883	239	17.353	1757.67	1.893	212.667	0.00271244	-2.18374	down	--	--	Cellular Component: extracellular region (GO:0005576);; Biological Process: adrenal gland development (GO:0030325);; Biological Process: negative regulation of aldosterone biosynthetic process (GO:0032348);; Biological Process: negative regulation of transcription, DNA-templated (GO:0045892);; Biological Process: negative regulation of canonical Wnt signaling pathway (GO:0090090);; Biological Pro…	--	--	[T]	Signal transduction mechanisms	Dickkopf N-terminal cysteine-rich region	--	S	Function unknown	PREDICTED: dickkopf-related protein 3 [Capra hircus]
gene15389	LOC102172084	3.53665	985	48.2492	9412	19.4806	3257	4.0423	698	1.51632	373	1.3224	303	23.755	4551.33	2.294	458	0.00917413	-2.43133	down	--	--	Biological Process: heart looping (GO:0001947);; Molecular Function: actin binding (GO:0003779);; Cellular Component: nucleus (GO:0005634);; Molecular Function: zinc ion binding (GO:0008270);; Biological Process: positive regulation of transcription via serum response element binding (GO:0010735);; Molecular Function: oxidoreductase activity, acting on paired donors, with incorporation or reducti…	K19947|0|oas:101121880|K19947 protein-methionine sulfoxide oxidase MICAL [EC:1.14.13.-] | (RefSeq) MICAL2, MICALCL; microtubule associated monooxygenase, calponin and LIM domain containing 2	--	[TZ]	Signal transduction mechanisms;; Cytoskeleton	Protein of unknown function (DUF3585);; Calponin homology (CH) domain;; CAMSAP CH domain;; LIM domain;; FAD binding domain;; FAD binding domain	[F-actin]-monooxygenase MICAL2 OS=Bos taurus OX=9913 GN=MICAL2 PE=3 SV=2	Z	Cytoskeleton	PREDICTED: protein-methionine sulfoxide oxidase MICAL2 isoform X1 [Capra hircus]
gene15393	TEAD1	10.7405	3913	5.30383	2420	4.22525	1635	20.9244	7737	30.0117	13841	30.4377	13799	6.757	2656	27.125	11792.3	1.53824e-14	2.39989	up	--	--	Molecular Function: RNA polymerase II core promoter proximal region sequence-specific DNA binding (GO:0000978);; Molecular Function: transcriptional activator activity, RNA polymerase II core promoter proximal region sequence-specific binding (GO:0001077);; Cellular Component: nucleoplasm (GO:0005654);; Biological Process: hippo signaling (GO:0035329);; Biological Process: positive regulation of …	K09448|0|cjc:100396329|K09448 transcriptional enhancer factor | (RefSeq) TEAD1; TEA domain transcription factor 1	Hippo signaling pathway (ko04390);; Hippo signaling pathway -multiple species (ko04392)	[K]	Transcription	TEA/ATTS domain family	--	K	Transcription	transcriptional enhancer factor TEF-1 isoform X1 [Sus scrofa]
gene15404	SPON1	74.3844	11840	4.01999	797	2.82604	476	0.956974	155	0.906987	183	1.15112	226	27.077	4371	1.005	188	0.00138208	-2.97208	down	--	--	Cellular Component: proteinaceous extracellular matrix (GO:0005578);; Cellular Component: extracellular space (GO:0005615);; Biological Process: cell adhesion (GO:0007155);; Molecular Function: metal ion binding (GO:0046872);;	--	--	[W]	Extracellular structures	Thrombospondin type 1 domain;; Spondin_N;; Reeler domain	Spondin-1 OS=Bos taurus OX=9913 GN=SPON1 PE=1 SV=1	S	Function unknown	PREDICTED: spondin-1 isoform X2 [Hipposideros armiger]
gene15406	RRAS2	12.8041	1124	22.7851	2489	20.628	1914	5.34927	477	4.99221	555	6.30681	682	18.739	1842.33	5.549	571.333	0.0352248	-1.40274	down	[R]	General function prediction only	Biological Process: osteoblast differentiation (GO:0001649);; Molecular Function: GTP binding (GO:0005525);; Cellular Component: intracellular (GO:0005622);; Cellular Component: focal adhesion (GO:0005925);; Biological Process: Ras protein signal transduction (GO:0007265);; Cellular Component: membrane (GO:0016020);; Biological Process: positive regulation of cell migration (GO:0030335);; Cellula…	K07830|9.00994e-133|rno:365355|K07830 Ras-related protein R-Ras2 | (RefSeq) Rras2; related RAS viral (r-ras) oncogene homolog 2	MAPK signaling pathway (ko04010);; Ras signaling pathway (ko04014);; cAMP signaling pathway (ko04024);; Phospholipase D signaling pathway (ko04072);; Tight junction (ko04530);; Regulation of actin cytoskeleton (ko04810);; HTLV-I infection (ko05166);; Proteoglycans in cancer (ko05205)	[R]	General function prediction only	Ras family;; Ras of Complex, Roc, domain of DAPkinase;; ADP-ribosylation factor family	GTPase KRas OS=Monodelphis domestica OX=13616 GN=KRAS PE=1 SV=1	S	Function unknown	PREDICTED: ras-related protein R-Ras2 [Orycteropus afer afer]
gene15419	SOX6	0.6092	198	2.70449	1042	0.438792	163	7.03897	2188	10.926	4123	11.0139	4114	1.251	467.667	9.66	3475	0.00271908	2.52533	up	--	--	Biological Process: negative regulation of transcription from RNA polymerase II promoter (GO:0000122);; Biological Process: cell morphogenesis (GO:0000902);; Biological Process: in utero embryonic development (GO:0001701);; Molecular Function: transcription factor activity, sequence-specific DNA binding (GO:0003700);; Cellular Component: nucleoplasm (GO:0005654);; Biological Process: post-embryon…	K09269|0|oas:101116170|K09269 transcription factor SOX5/6/13 (SOX group D) | (RefSeq) SOX6; SRY-box 6	--	[K]	Transcription	HMG (high mobility group) box;; HMG-box domain	Transcription factor SOX-6 OS=Pongo abelii OX=9601 GN=SOX6 PE=2 SV=1	B	Chromatin structure and dynamics	PREDICTED: transcription factor SOX-6 isoform X4 [Ovis aries]
gene1542	TMBIM1	105.134	9899	160.652	18829	173.877	17315	55.0196	5259	34.5859	4124	34.8832	4045	146.554	15347.7	41.496	4476	0.0376479	-1.43039	down	[R]	General function prediction only	Molecular Function: death receptor binding (GO:0005123);; Cellular Component: lysosomal membrane (GO:0005765);; Cellular Component: Golgi apparatus (GO:0005794);; Cellular Component: endosome membrane (GO:0010008);; Cellular Component: integral component of membrane (GO:0016021);; Cellular Component: extracellular exosome (GO:0070062);; Biological Process: negative regulation of protein localizat…	K06890|1.42617e-147|oas:101109777|K06890 uncharacterized protein | (RefSeq) TMBIM1; transmembrane BAX inhibitor motif containing 1	--	[T]	Signal transduction mechanisms	Inhibitor of apoptosis-promoting Bax1	Protein lifeguard 2 OS=Pongo abelii OX=9601 GN=FAIM2 PE=2 SV=1	S	Function unknown	PREDICTED: protein lifeguard 3 [Ovis aries]
gene15472	RNF26	6.58975	694	3.72046	488	2.96819	331	0.956971	103	1.68636	225	1.69376	220	4.426	504.333	1.446	182.667	0.0104933	-1.13915	down	--	--	Molecular Function: zinc ion binding (GO:0008270);; Cellular Component: integral component of membrane (GO:0016021);;	K15693|0|bom:102286761|K15693 RING finger protein 26 | (RefSeq) RNF26; ring finger protein 26	--	[O]	Posttranslational modification, protein turnover, chaperones	Zinc finger, C3HC4 type (RING finger);; Prokaryotic RING finger family 4	Putative inhibitor of apoptosis OS=Sus scrofa OX=9823 GN=PIAP PE=2 SV=1	S	Function unknown	PREDICTED: RING finger protein 26 [Bos mutus]
gene15478	ABCG4	0	0	0	0	0.026733	4	0.633631	87	0.463589	79	0.560703	72	0.009	1.333	0.553	79.333	1.64756e-05	4.03879	up	[V]	Defense mechanisms	Molecular Function: ATP binding (GO:0005524);; Cellular Component: plasma membrane (GO:0005886);; Cellular Component: integral component of membrane (GO:0016021);; Molecular Function: cholesterol transporter activity (GO:0017127);; Biological Process: cholesterol efflux (GO:0033344);; Molecular Function: sterol-transporting ATPase activity (GO:0034041);; Molecular Function: protein homodimerizati…	K05680|0|oas:101107988|K05680 ATP-binding cassette, subfamily G (WHITE), member 4 | (RefSeq) ABCG4; ATP binding cassette subfamily G member 4	ABC transporters (ko02010)	[Q]	Secondary metabolites biosynthesis, transport and catabolism	ABC-2 type transporter;; ABC transporter;; AAA domain, putative AbiEii toxin, Type IV TA system	ATP-binding cassette sub-family G member 2 OS=Bos taurus OX=9913 GN=ABCG2 PE=3 SV=2	V	Defense mechanisms	PREDICTED: ATP-binding cassette sub-family G member 4 isoform X2 [Capra hircus]
gene15481	DPAGT1	4.77874	468	3.48922	426	5.28979	549	1.46763	146	1.82098	226	1.62895	197	4.519	481	1.639	189.667	0.0437215	-1.08903	down	[M]	Cell wall/membrane/envelope biogenesis	Molecular Function: UDP-N-acetylglucosamine-dolichyl-phosphate N-acetylglucosaminephosphotransferase activity (GO:0003975);; Molecular Function: UDP-N-acetylglucosamine-lysosomal-enzyme N-acetylglucosaminephosphotransferase activity (GO:0003976);; Cellular Component: endoplasmic reticulum membrane (GO:0005789);; Biological Process: UDP-N-acetylglucosamine metabolic process (GO:0006047);; Biologic…	K01001|0|phd:102322332|K01001 UDP-N-acetylglucosamine--dolichyl-phosphate N-acetylglucosaminephosphotransferase [EC:2.7.8.15] | (RefSeq) DPAGT1; dolichyl-phosphate N-acetylglucosaminephosphotransferase 1	N-Glycan biosynthesis (ko00510)	[G]	Carbohydrate transport and metabolism	Glycosyl transferase family 4	UDP-N-acetylglucosamine--dolichyl-phosphate N-acetylglucosaminephosphotransferase OS=Bos taurus OX=9913 GN=DPAGT1 PE=2 SV=1	M	Cell wall/membrane/envelope biogenesis	PREDICTED: UDP-N-acetylglucosamine--dolichyl-phosphate N-acetylglucosaminephosphotransferase isoform X1 [Bos taurus]
gene15485	HYOU1	16.1439	2700	12.0969	2524	15.9654	2827	5.21657	886	4.32251	920	3.82669	790	14.735	2683.67	4.455	865.333	0.00673478	-1.32138	down	[O]	Posttranslational modification, protein turnover, chaperones	Biological Process: response to ischemia (GO:0002931);; Molecular Function: ATP binding (GO:0005524);; Cellular Component: focal adhesion (GO:0005925);; Cellular Component: membrane (GO:0016020);; Cellular Component: endoplasmic reticulum chaperone complex (GO:0034663);; Cellular Component: extracellular exosome (GO:0070062);; Biological Process: negative regulation of hypoxia-induced intrinsic a…	K09486|0|chx:102173765|K09486 hypoxia up-regulated 1 | (RefSeq) HYOU1; hypoxia up-regulated 1	Protein processing in endoplasmic reticulum (ko04141)	[O]	Posttranslational modification, protein turnover, chaperones	Hsp70 protein;; MreB/Mbl protein;; NAD-specific glutamate dehydrogenase	Heat shock protein 105 kDa OS=Bos taurus OX=9913 GN=HSPH1 PE=2 SV=1	O	Posttranslational modification, protein turnover, chaperones	PREDICTED: hypoxia up-regulated protein 1 isoform X1 [Capra hircus]
gene15486	SLC37A4	4.67756	483	7.23878	803	9.2213	956	29.5313	3188	28.9832	3919	28.8657	3762	7.046	747.333	29.127	3623	0.000199372	2.21832	up	[G]	Carbohydrate transport and metabolism	Biological Process: neutrophil homeostasis (GO:0001780);; Biological Process: myeloid progenitor cell differentiation (GO:0002318);; Cellular Component: cell (GO:0005623);; Biological Process: glycogen metabolic process (GO:0005977);; Biological Process: lactate metabolic process (GO:0006089);; Biological Process: triglyceride metabolic process (GO:0006641);; Biological Process: anion transport (…	K08171|0|oas:101105355|K08171 MFS transporter, OPA family, solute carrier family 37 (glycerol-6-phosphate transporter), member 4 | (RefSeq) SLC37A4; solute carrier family 37 member 4	Carbohydrate digestion and absorption (ko04973)	[G]	Carbohydrate transport and metabolism	Major Facilitator Superfamily	--	G	Carbohydrate transport and metabolism	PREDICTED: glucose-6-phosphate exchanger SLC37A4 isoform X1 [Capra hircus]
gene15498	PHLDB1	23.5018	4879	9.36418	2420	8.24321	1827	24.109	5125	23.9905	6499	23.873	6217	13.703	3042	23.991	5947	0.000200406	1.30387	up	--	--	Biological Process: regulation of gastrulation (GO:0010470);; Biological Process: regulation of epithelial to mesenchymal transition (GO:0010717);; Cellular Component: basal cortex (GO:0045180);; Biological Process: regulation of microtubule cytoskeleton organization (GO:0070507);; Biological Process: positive regulation of basement membrane assembly involved in embryonic body morphogenesis (GO:1…	--	--	--	--	PH domain	--	S	Function unknown	PREDICTED: pleckstrin homology-like domain family B member 1 isoform X1 [Capra hircus]
gene15505	UBE4A	17.2977	2300	8.89711	2530	6.31682	1563	11.2346	2569	16.8474	4896	16.9306	4811	10.837	2131	15.004	4092	0.01127	1.12454	up	--	--	Cellular Component: ubiquitin ligase complex (GO:0000151);; Biological Process: protein polyubiquitination (GO:0000209);; Cellular Component: cytoplasm (GO:0005737);; Biological Process: ubiquitin-dependent protein catabolic process (GO:0006511);; Molecular Function: ligase activity (GO:0016874);; Molecular Function: ubiquitin-ubiquitin ligase activity (GO:0034450);;	K10596|0|chx:102191718|K10596 ubiquitin conjugation factor E4 A [EC:2.3.2.27] | (RefSeq) UBE4A; ubiquitination factor E4A	Ubiquitin mediated proteolysis (ko04120)	[O]	Posttranslational modification, protein turnover, chaperones	Ubiquitin elongating factor core;; U-box domain	Ubiquitin conjugation factor E4 A OS=Bos taurus OX=9913 GN=UBE4A PE=2 SV=1	O	Posttranslational modification, protein turnover, chaperones	PREDICTED: ubiquitin conjugation factor E4 A [Capra hircus]
gene15512	SCN2B	0.47219	83	0.381442	84	0.086331	16	3.44078	613	3.54121	753	2.89542	618	0.313	61	3.292	661.333	9.26816e-09	3.43305	up	--	--	Cellular Component: voltage-gated sodium channel complex (GO:0001518);; Molecular Function: sodium channel regulator activity (GO:0017080);; Biological Process: regulation of atrial cardiac muscle cell membrane depolarization (GO:0060371);; Biological Process: cardiac muscle cell action potential involved in contraction (GO:0086002);; Molecular Function: voltage-gated sodium channel activity invo…	K04846|5.76367e-113|oas:101121450|K04846 voltage-gated sodium channel type II beta | (RefSeq) SCN2B; sodium voltage-gated channel beta subunit 2	--	--	--	Immunoglobulin V-set domain;; Immunoglobulin domain	Sodium channel subunit beta-2 OS=Canis lupus familiaris OX=9615 GN=SCN2B PE=2 SV=2	U	Intracellular trafficking, secretion, and vesicular transport	PREDICTED: sodium channel subunit beta-2 [Ovis aries]
gene15513	SCN4B	7.27829	1272	2.25526	491	6.59615	1219	25.9926	4610	57.7554	12777	56.0895	12068	5.377	994	46.612	9818.33	3.04981e-08	3.17791	up	--	--	Cellular Component: voltage-gated sodium channel complex (GO:0001518);; Biological Process: positive regulation of sodium ion transport (GO:0010765);; Cellular Component: intercalated disc (GO:0014704);; Molecular Function: sodium channel regulator activity (GO:0017080);; Molecular Function: ion channel binding (GO:0044325);; Biological Process: regulation of postsynaptic membrane potential (GO:0…	K04848|5.85549e-108|chx:102182329|K04848 voltage-gated sodium channel type IV beta | (RefSeq) SCN4B; sodium voltage-gated channel beta subunit 4	Adrenergic signaling in cardiomyocytes (ko04261)	--	--	Immunoglobulin V-set domain	Sodium channel subunit beta-4 OS=Bos taurus OX=9913 GN=SCN4B PE=2 SV=1	U	Intracellular trafficking, secretion, and vesicular transport	PREDICTED: transmembrane protease serine 4 [Bison bison bison]
gene15525	RNF214	6.75125	1296	3.31331	771	1.80527	368	5.28868	1035	8.98039	2083	8.84814	2086	3.957	811.667	7.706	1734.67	0.00697387	1.36654	up	--	--	Molecular Function: zinc ion binding (GO:0008270);;	--	--	--	--	--	--	S	Function unknown	PREDICTED: RING finger protein 214 isoform X1 [Capra hircus]
gene15540	ZPR1	23.0056	1653	33.6383	3007	33.6524	2556	8.70401	635	8.38983	763	9.46291	837	30.099	2405.33	8.852	745	0.0204101	-1.41319	down	[R]	General function prediction only	Biological Process: microtubule cytoskeleton organization (GO:0000226);; Biological Process: inner cell mass cell proliferation (GO:0001833);; Biological Process: trophectodermal cell proliferation (GO:0001834);; Cellular Component: nucleolus (GO:0005730);; Biological Process: mRNA processing (GO:0006397);; Molecular Function: zinc ion binding (GO:0008270);; Cellular Component: Cajal body (GO:001…	K06874|0|oas:101116504|K06874 zinc finger protein | (RefSeq) ZPR1, ZNF259; ZPR1 zinc finger	--	[R]	General function prediction only	ZPR1 zinc-finger domain	Zinc finger protein ZPR1 OS=Bos taurus OX=9913 GN=ZNF259 PE=2 SV=1	S	Function unknown	PREDICTED: zinc finger protein ZPR1 [Capra hircus]
gene1555	IGFBP5	10.4026	893	10.4628	2469	8.23743	633	45.0718	7919	55.6378	12363	56.1416	12970	9.701	1331.67	52.284	11084	9.81179e-06	2.89722	up	--	--	Biological Process: regulation of cell growth (GO:0001558);; Molecular Function: fibronectin binding (GO:0001968);; Biological Process: female pregnancy (GO:0007565);; Biological Process: regulation of glucose metabolic process (GO:0010906);; Biological Process: negative regulation of smooth muscle cell migration (GO:0014912);; Biological Process: negative regulation of translation (GO:0017148);;…	--	--	--	--	Thyroglobulin type-1 repeat;; Insulin-like growth factor binding protein	Insulin-like growth factor-binding protein 5 OS=Bos taurus OX=9913 GN=IGFBP5 PE=2 SV=2	S	Function unknown	PREDICTED: insulin-like growth factor-binding protein 5 isoform X1 [Capra hircus]
gene15553	LOC102180514	6.20944	370	0.613639	46	0.887866	56	0.264279	16	0.079554	6	0.260666	20	2.57	157.333	0.201	14	0.0142852	-2.29505	down	--	--	Molecular Function: methyltransferase activity (GO:0008168);; Biological Process: methylation (GO:0032259);;	K00541|0|bta:511161|K00541 nicotinamide N-methyltransferase [EC:2.1.1.1] | (RefSeq) nicotinamide N-methyltransferase	Nicotinate and nicotinamide metabolism (ko00760)	--	--	NNMT/PNMT/TEMT family	Nicotinamide N-methyltransferase OS=Sus scrofa OX=9823 GN=NNMT PE=2 SV=1	S	Function unknown	PREDICTED: nicotinamide N-methyltransferase [Bos taurus]
gene15554	ZBTB16	34.5259	10140	43.226	16329	21.4837	7025	8.6292	2709	4.41464	1729	5.20088	1875	33.079	11164.7	6.082	2104.33	0.0020591	-1.91512	down	[R]	General function prediction only	Biological Process: negative regulation of transcription from RNA polymerase II promoter (GO:0000122);; Molecular Function: RNA polymerase II distal enhancer sequence-specific DNA binding (GO:0000980);; Molecular Function: transcriptional repressor activity, RNA polymerase II distal enhancer sequence-specific binding (GO:0001206);; Biological Process: mesonephros development (GO:0001823);; Cellul…	K10055|0|chx:102178465|K10055 zinc finger and BTB domain-containing protein 16 | (RefSeq) ZBTB16, PLZF; zinc finger and BTB domain containing 16	Pathways in cancer (ko05200);; Transcriptional misregulation in cancer (ko05202);; Acute myeloid leukemia (ko05221)	[R]	General function prediction only	Zinc-finger double domain;; C2H2-type zinc finger;; Zinc finger, C2H2 type;; BTB/POZ domain;; Zinc-finger double-stranded RNA-binding;; C2H2-type zinc finger;; Zinc-finger of C2H2 type	Zinc finger protein 397 OS=Bos taurus OX=9913 GN=ZNF397 PE=2 SV=1	S	Function unknown	PREDICTED: zinc finger and BTB domain-containing protein 16 isoform X1 [Capra hircus]
gene1556	IGFBP2	127.027	5129	1.58466	80	3.02101	129	1.09801	46	0.430357	22	0.280187	14	43.877	1779.33	0.603	27.333	0.0018609	-3.274	down	--	--	Biological Process: regulation of cell growth (GO:0001558);; Cellular Component: extracellular space (GO:0005615);; Molecular Function: insulin-like growth factor I binding (GO:0031994);; Molecular Function: insulin-like growth factor II binding (GO:0031995);; Biological Process: response to insulin (GO:0032868);; Biological Process: positive regulation of activated T cell proliferation (GO:00421…	--	--	--	--	Thyroglobulin type-1 repeat;; Insulin-like growth factor binding protein	Insulin-like growth factor-binding protein 2 OS=Bos taurus OX=9913 GN=IGFBP2 PE=1 SV=2	A	RNA processing and modification	insulin-like growth factor-binding protein 2 precursor [Bos taurus]
gene15567	NCAM1	0.182659	32	0.789662	174	0.547743	103	2.95975	531	3.70975	806	3.6181	772	0.507	103	3.429	703	0.00186881	2.44668	up	[S]	Function unknown	Biological Process: cell adhesion (GO:0007155);; Cellular Component: integral component of membrane (GO:0016021);; Biological Process: neuron projection development (GO:0031175);; Biological Process: regulation of synaptic plasticity (GO:0048167);;	K06491|0|chx:102177818|K06491 neural cell adhesion molecule | (RefSeq) NCAM1; neural cell adhesion molecule 1	Cell adhesion molecules (CAMs) (ko04514);; Prion diseases (ko05020)	[T]	Signal transduction mechanisms	Immunoglobulin I-set domain;; Immunoglobulin domain;; Immunoglobulin domain;; Immunoglobulin domain;; Fibronectin type III domain;; Immunoglobulin V-set domain;; CD80-like C2-set immunoglobulin domain;; Ig-like domain on T-cell surface glycoprotein CD3 epsilon chain;; Izumo-like Immunoglobulin domain;; T-cell surface glycoprotein CD3 delta chain;; Immunoglobulin C1-set domain	Neural cell adhesion molecule 1 OS=Bos taurus OX=9913 GN=NCAM1 PE=1 SV=1	U	Intracellular trafficking, secretion, and vesicular transport	PREDICTED: neural cell adhesion molecule 1 isoform X12 [Capra hircus]
gene15573	IL18	19.2417	449	2.6201	76	2.43629	60	1.2489	30	1.39111	42	0.837033	25	8.099	195	1.159	32.333	0.0429345	-1.7348	down	--	--	Biological Process: MAPK cascade (GO:0000165);; Biological Process: angiogenesis (GO:0001525);; Molecular Function: cytokine activity (GO:0005125);; Cellular Component: extracellular space (GO:0005615);; Cellular Component: intracellular (GO:0005622);; Biological Process: inflammatory response (GO:0006954);; Biological Process: extrinsic apoptotic signaling pathway via death domain receptors (GO:…	K05482|1.75235e-138|chx:100861190|K05482 interleukin 18 | (RefSeq) IL18, IGIF, IL-18; interleukin 18	Cytokine-cytokine receptor interaction (ko04060);; NOD-like receptor signaling pathway (ko04621);; Cytosolic DNA-sensing pathway (ko04623);; Salmonella infection (ko05132);; Legionellosis (ko05134);; African trypanosomiasis (ko05143);; Malaria (ko05144);; Tuberculosis (ko05152);; Influenza A (ko05164);; Inflammatory bowel disease (IBD) (ko05321);; Rheumatoid arthritis (ko05323)	--	--	Interleukin-1 / 18	Interleukin-18 OS=Capra hircus OX=9925 GN=IL18 PE=2 SV=1	K	Transcription	interleukin-18 [Capra hircus]
gene15579	DLAT	6.14401	873	10.3038	1823	10.5281	1582	30.0218	4330	30.2648	5445	30.5902	5352	8.992	1426	30.292	5042.33	0.00352018	1.80925	up	[C]	Energy production and conversion	Molecular Function: dihydrolipoyllysine-residue acetyltransferase activity (GO:0004742);; Cellular Component: mitochondrial matrix (GO:0005759);; Biological Process: glucose metabolic process (GO:0006006);; Biological Process: acetyl-CoA biosynthetic process from pyruvate (GO:0006086);; Biological Process: tricarboxylic acid cycle (GO:0006099);; Molecular Function: pyruvate dehydrogenase (NAD+) a…	K00627|0|chx:102176249|K00627 pyruvate dehydrogenase E2 component (dihydrolipoamide acetyltransferase) [EC:2.3.1.12] | (RefSeq) DLAT; dihydrolipoamide S-acetyltransferase	Glycolysis / Gluconeogenesis (ko00010);; Citrate cycle (TCA cycle) (ko00020);; Pyruvate metabolism (ko00620);; Carbon metabolism (ko01200)	[C]	Energy production and conversion	2-oxoacid dehydrogenases acyltransferase (catalytic domain);; Biotin-requiring enzyme;; e3 binding domain	Pyruvate dehydrogenase protein X component OS=Bos taurus OX=9913 GN=PDHX PE=1 SV=3	C	Energy production and conversion	PREDICTED: dihydrolipoyllysine-residue acetyltransferase component of pyruvate dehydrogenase complex, mitochondrial [Capra hircus]
gene15606	ZC3H12C	6.42283	2080	2.10209	848	2.18427	748	7.53433	2475	5.39106	2211	5.86123	2332	3.57	1225.33	6.262	2339.33	0.00658421	1.29168	up	--	--	Molecular Function: metal ion binding (GO:0046872);;	K18668|0|bta:512586|K18668 ribonuclease ZC3H12 [EC:3.1.-.-] | (RefSeq) ZC3H12C; zinc finger CCCH-type containing 12C	--	[S]	Function unknown	Zc3h12a-like Ribonuclease NYN domain	Ribonuclease ZC3H12A OS=Bos taurus OX=9913 GN=ZC3H12A PE=2 SV=1	S	Function unknown	PREDICTED: probable ribonuclease ZC3H12C isoform X1 [Capra hircus]
gene15610	DDX10	5.85765	725	6.90288	1063	8.0711	1056	2.16613	272	2.28346	358	2.12921	325	6.944	948	2.193	318.333	0.025168	-1.30849	down	[L]	Replication, recombination and repair	Molecular Function: ATP-dependent RNA helicase activity (GO:0004004);; Molecular Function: ATP binding (GO:0005524);; Biological Process: RNA secondary structure unwinding (GO:0010501);; Cellular Component: integral component of membrane (GO:0016021);; Molecular Function: RNA binding (GO:0044822);;	K14776|0|chx:102173212|K14776 ATP-dependent RNA helicase DDX10/DBP4 [EC:3.6.4.13] | (RefSeq) DDX10; DEAD-box helicase 10	--	[A]	RNA processing and modification	DEAD/DEAH box helicase;; Helicase conserved C-terminal domain;; Domain of unknown function (DUF4217);; Type III restriction enzyme, res subunit	ATP-dependent RNA helicase DDX55 OS=Bos taurus OX=9913 GN=DDX55 PE=2 SV=1	L	Replication, recombination and repair	PREDICTED: probable ATP-dependent RNA helicase DDX10 [Capra hircus]
gene15623	RAB39A	1.76994	370	0.24626	64	0.234522	52	0.108601	23	0.105516	28	0.085402	22	0.75	162	0.1	24.333	0.0289315	-1.85466	down	[R]	General function prediction only	Molecular Function: GTP binding (GO:0005525);; Cellular Component: Golgi apparatus (GO:0005794);; Biological Process: small GTPase mediated signal transduction (GO:0007264);; Cellular Component: phagocytic vesicle (GO:0045335);; Biological Process: phagosome acidification (GO:0090383);; Biological Process: phagosome-lysosome fusion (GO:0090385);;	K07924|1.11057e-143|oas:101105354|K07924 Ras-related protein Rab-39A | (RefSeq) RAB39A; RAB39A, member RAS oncogene family	--	[R]	General function prediction only	Ras family;; Ras of Complex, Roc, domain of DAPkinase;; ADP-ribosylation factor family	Ras-related protein Rab-39B OS=Bos taurus OX=9913 GN=RAB39B PE=2 SV=1	S	Function unknown	ras-related protein Rab-39A [Bos taurus]
gene15626	ELMOD1	0.058284	6	0.458917	58	0.312294	35	4.49328	445	1.22895	152	1.53384	184	0.276	33	2.419	260.333	0.0129385	2.43695	up	--	--	Molecular Function: GTPase activator activity (GO:0005096);; Cellular Component: nucleoplasm (GO:0005654);; Cellular Component: cytoplasm (GO:0005737);; Biological Process: regulation of protein stability (GO:0031647);; Biological Process: positive regulation of GTPase activity (GO:0043547);; Biological Process: positive regulation of protein targeting to mitochondrion (GO:1903955);;	--	--	[S]	Function unknown	ELMO/CED-12 family	ELMO domain-containing protein 1 OS=Bos taurus OX=9913 GN=ELMOD1 PE=2 SV=1	S	Function unknown	ELMO domain-containing protein 1 isoform X1 [Physeter catodon]
gene15638	AMOTL1	14.4473	4882	7.87518	3315	6.39912	2290	31.1521	10716	38.7084	16651	36.8892	15389	9.574	3495.67	35.583	14252	6.62499e-20	2.29775	up	--	--	Biological Process: establishment of cell polarity involved in ameboidal cell migration (GO:0003365);; Cellular Component: bicellular tight junction (GO:0005923);; Cellular Component: COP9 signalosome (GO:0008180);; Biological Process: Wnt signaling pathway (GO:0016055);; Cellular Component: apical plasma membrane (GO:0016324);; Cellular Component: lamellipodium (GO:0030027);; Cellular Component:…	K06104|0|ssc:100513610|K06104 angiomotin like | (RefSeq) AMOTL1; angiomotin like 1	Tight junction (ko04530)	--	--	Angiomotin C terminal	Angiomotin-like protein 1 OS=Bos taurus OX=9913 GN=AMOTL1 PE=3 SV=1	Z	Cytoskeleton	PREDICTED: angiomotin-like protein 1 isoform X1 [Capra hircus]
gene15643	SESN3	10.5179	3724	1.9019	844	1.26969	479	6.97849	2523	9.979	4493	10.53	4605	4.563	1682.33	9.163	3873.67	0.0455675	1.51056	up	--	--	Cellular Component: nucleus (GO:0005634);; Biological Process: regulation of response to reactive oxygen species (GO:1901031);;	K10141|0|chx:102182055|K10141 sestrin 1/3 | (RefSeq) SESN3; sestrin 3	p53 signaling pathway (ko04115);; Longevity regulating pathway (ko04211)	[S]	Function unknown	PA26 p53-induced protein (sestrin)	Sestrin-1 OS=Macaca fascicularis OX=9541 GN=SESN1 PE=2 SV=1	S	Function unknown	PREDICTED: sestrin-3 isoform X1 [Ovis aries musimon]
gene15698	LOC102191717	26.2312	3319	4.81715	759	3.23358	433	1.97254	254	2.12908	341	1.99475	311	11.427	1503.67	2.032	302	0.0322254	-1.59324	down	--	--	Molecular Function: cysteine-type endopeptidase activity (GO:0004197);; Cellular Component: extracellular region (GO:0005576);; Cellular Component: mitochondrion (GO:0005739);; Cellular Component: endoplasmic reticulum membrane (GO:0005789);; Biological Process: proteolysis (GO:0006508);; Biological Process: inflammatory response (GO:0006954);; Biological Process: ectopic germ cell programmed cel…	K04394|0|chx:102191717|K04394 caspase 4 [EC:3.4.22.57] | (RefSeq) CASP1, CASP4, caspase-1; uncharacterized LOC102191717	NOD-like receptor signaling pathway (ko04621);; Cytosolic DNA-sensing pathway (ko04623);; Amyotrophic lateral sclerosis (ALS) (ko05014);; Salmonella infection (ko05132);; Pertussis (ko05133);; Legionellosis (ko05134);; Influenza A (ko05164)	[D]	Cell cycle control, cell division, chromosome partitioning	Caspase domain;; Caspase recruitment domain	Caspase-13 OS=Bos taurus OX=9913 GN=CASP13 PE=1 SV=1	O	Posttranslational modification, protein turnover, chaperones	PREDICTED: uncharacterized protein LOC102191717 [Capra hircus]
gene1570	IKZF2	1.14505	435	0.437775	205	0.343806	140	2.10293	794	3.03216	1475	3.3953	1567	0.642	260	2.843	1278.67	5.76695e-10	2.5335	up	--	--	Molecular Function: transcription factor activity, sequence-specific DNA binding (GO:0003700);; Cellular Component: nucleus (GO:0005634);; Molecular Function: protein homodimerization activity (GO:0042803);; Molecular Function: transcription regulatory region DNA binding (GO:0044212);; Biological Process: positive regulation of transcription from RNA polymerase II promoter (GO:0045944);; Molecula…	K09220|0|chx:102181170|K09220 IKAROS family zinc finger protein | (RefSeq) IKZF2; IKAROS family zinc finger 2	--	[R]	General function prediction only	Zinc-finger double domain;; Zinc finger, C2H2 type;; C2H2-type zinc finger	Zinc finger protein Aiolos OS=Bos taurus OX=9913 GN=IKZF3 PE=2 SV=1	S	Function unknown	zinc finger protein Helios isoform X1 [Odocoileus virginianus texanus]
gene15704	KBTBD3	1.84003	546	0.704365	260	0.396662	125	1.16699	352	2.00116	750	2.09554	765	0.98	310.333	1.755	622.333	0.0319399	1.28557	up	[M]	Cell wall/membrane/envelope biogenesis	Molecular Function: ubiquitin-protein transferase activity (GO:0004842);; Biological Process: protein ubiquitination (GO:0016567);; Cellular Component: Cul3-RING ubiquitin ligase complex (GO:0031463);;	K10471|0|chx:102185014|K10471 kelch repeat and BTB domain-containing protein 3 | (RefSeq) KBTBD3; kelch repeat and BTB domain containing 3	--	--	--	BTB And C-terminal Kelch;; BTB/POZ domain;; Kelch motif;; Kelch motif;; Galactose oxidase, central domain;; Kelch motif;; Galactose oxidase, central domain	Kelch repeat and BTB domain-containing protein 3 OS=Pongo abelii OX=9601 GN=KBTBD3 PE=2 SV=2	S	Function unknown	TPA: kelch repeat and BTB (POZ) domain containing 3 [Bos taurus]
gene1573	ERBB4	0.333197	158	0.282408	167	0.071442	36	0.512111	247	0.644379	387	0.739806	432	0.229	120.333	0.632	355.333	0.0117828	1.7085	up	--		Biological Process: neural crest cell migration (GO:0001755);; Molecular Function: transmembrane receptor protein tyrosine kinase activity (GO:0004714);; Molecular Function: signal transducer, downstream of receptor, with protein tyrosine kinase activity (GO:0004716);; Molecular Function: epidermal growth factor receptor binding (GO:0005154);; Molecular Function: ATP binding (GO:0005524);; Cellul…	K05085|0|oas:101103044|K05085 receptor tyrosine-protein kinase erbB-4 [EC:2.7.10.1] | (RefSeq) ERBB4; erb-b2 receptor tyrosine kinase 4	ErbB signaling pathway (ko04012);; Calcium signaling pathway (ko04020);; Endocytosis (ko04144);; Proteoglycans in cancer (ko05205)	[T]	Signal transduction mechanisms	Protein tyrosine kinase;; Receptor L domain;; Growth factor receptor domain IV;; Protein kinase domain;; Furin-like cysteine rich region	Epidermal growth factor receptor OS=Macaca mulatta OX=9544 GN=EGFR PE=2 SV=2	T	Signal transduction mechanisms	PREDICTED: receptor tyrosine-protein kinase erbB-4 isoform X2 [Capra hircus]
gene15743	CHI3L1	53.7669	2598	43.5507	2704	35.2633	1815	7.29972	359	3.60572	223	4.02955	242	44.194	2372.33	4.978	274.667	2.34138e-07	-2.5967	down	[G]	Carbohydrate transport and metabolism	Molecular Function: chitinase activity (GO:0004568);; Cellular Component: extracellular space (GO:0005615);; Cellular Component: endoplasmic reticulum (GO:0005783);; Biological Process: carbohydrate metabolic process (GO:0005975);; Biological Process: chitin catabolic process (GO:0006032);; Biological Process: apoptotic process (GO:0006915);; Biological Process: inflammatory response (GO:0006954)…	K17523|0|oas:443279|K17523 chitinase-3-like protein 1/2 | (RefSeq) CHI3L1, SPS-40; chitinase 3-like 1 (cartilage glycoprotein-39)	--	[G]	Carbohydrate transport and metabolism	Glycosyl hydrolases family 18	Chitinase-3-like protein 1 OS=Capra hircus OX=9925 GN=CHI3L1 PE=1 SV=1	G	Carbohydrate transport and metabolism	PREDICTED: chitinase-3-like protein 1 isoform X1 [Capra hircus]
gene15747	BTG2	60.5307	6191	40.3341	5135	48.6809	5266	892.101	92614	417.667	54084	417.638	52594	49.849	5530.67	575.802	66430.7	8.45755e-13	3.63292	up	--	--	Biological Process: protein methylation (GO:0006479);; Biological Process: cellular response to DNA damage stimulus (GO:0006974);; Biological Process: associative learning (GO:0008306);; Biological Process: anterior/posterior pattern specification (GO:0009952);; Biological Process: negative regulation of translation (GO:0017148);; Biological Process: dentate gyrus development (GO:0021542);; Biolo…	K14443|1.73604e-99|chx:102187789|K14443 protein Tob/BTG | (RefSeq) BTG2; BTG anti-proliferation factor 2	RNA degradation (ko03018)	[TR]	Signal transduction mechanisms;; General function prediction only	BTG family	Protein BTG1 OS=Bos taurus OX=9913 GN=BTG1 PE=2 SV=2	S	Function unknown	TPA: B-cell translocation gene 2, anti-proliferative-like [Bos taurus]
gene15749	FMOD	6.32342	687	3.79343	513	0.544618	63	11.8712	1309	8.0832	1112	8.42495	1127	3.554	421	9.46	1182.67	0.0463393	1.67819	up	[K]	Transcription	Cellular Component: proteinaceous extracellular matrix (GO:0005578);; Cellular Component: extracellular space (GO:0005615);; Molecular Function: heparin binding (GO:0008201);; Biological Process: collagen fibril organization (GO:0030199);; Biological Process: Roundabout signaling pathway (GO:0035385);; Molecular Function: Roundabout binding (GO:0048495);; Biological Process: axon extension involv…	K08121|0|chx:102183621|K08121 fibromodulin | (RefSeq) FMOD; fibromodulin	--	[R]	General function prediction only	Leucine rich repeat;; Leucine Rich repeats (2 copies);; Leucine-rich repeat;; Leucine Rich Repeat;; Leucine rich repeat N-terminal domain;; Leucine Rich repeat;; Leucine rich repeats (6 copies)	Fibromodulin OS=Bos taurus OX=9913 GN=FMOD PE=1 SV=2	S	Function unknown	PREDICTED: fibromodulin [Capra hircus]
gene15776	NFASC	0.207829	80	0.088317	43	0.088192	36	0.185347	73	0.375031	182	0.24087	115	0.128	53	0.267	123.333	0.0113046	1.42147	up	[S]	Function unknown	Biological Process: protein localization to paranode region of axon (GO:0002175);; Cellular Component: plasma membrane (GO:0005886);; Cellular Component: focal adhesion (GO:0005925);; Biological Process: axon guidance (GO:0007411);; Cellular Component: integral component of membrane (GO:0016021);; Biological Process: transmission of nerve impulse (GO:0019226);; Biological Process: paranodal junct…	K06757|0|mcc:699444|K06757 neurofascin | (RefSeq) NFASC; neurofascin	Cell adhesion molecules (CAMs) (ko04514)	[T]	Signal transduction mechanisms	Immunoglobulin domain;; Immunoglobulin I-set domain;; Immunoglobulin domain;; Fibronectin type III domain;; Immunoglobulin domain;; Bravo-like intracellular region;; Immunoglobulin V-set domain;; Ig-like domain on T-cell surface glycoprotein CD3 epsilon chain;; CD80-like C2-set immunoglobulin domain	Contactin-1 OS=Bos taurus OX=9913 GN=CNTN1 PE=2 SV=1	S	Function unknown	PREDICTED: neurofascin isoform X6 [Capra hircus]
gene15777	CNTN2	0	0	0.018822	9	0.029187	12	0.861012	273	0.319488	145	0.229368	85	0.016	7	0.47	167.667	0.00162801	3.20114	up	[G]	Carbohydrate transport and metabolism	Biological Process: microtubule cytoskeleton organization (GO:0000226);; Molecular Function: protein binding (GO:0001948);; Biological Process: cell adhesion (GO:0007155);; Biological Process: axon guidance (GO:0007411);; Biological Process: axonal fasciculation (GO:0007413);; Biological Process: learning (GO:0007612);; Biological Process: adult walking behavior (GO:0007628);; Cellular Component:…	K06760|0|bta:100140960|K06760 contactin 2 | (RefSeq) CNTN2; contactin 2	Cell adhesion molecules (CAMs) (ko04514)	[T]	Signal transduction mechanisms	Immunoglobulin domain;; Immunoglobulin I-set domain;; Immunoglobulin domain;; Immunoglobulin domain;; Fibronectin type III domain;; Immunoglobulin V-set domain;; Ig-like domain on T-cell surface glycoprotein CD3 epsilon chain;; Purple acid Phosphatase, N-terminal domain;; Izumo-like Immunoglobulin domain;; CD80-like C2-set immunoglobulin domain;; Immunoglobulin C2-set domain	Contactin-1 OS=Bos taurus OX=9913 GN=CNTN1 PE=2 SV=1	S	Function unknown	PREDICTED: contactin-2 isoform X2 [Capra hircus]
gene15797	PM20D1	2.75969	252	1.6081	183	0.97625	95	2.76378	256	2.95848	342	2.86825	322	1.781	176.667	2.864	306.667	0.0119628	1.09439	up	[E]	Amino acid transport and metabolism	Molecular Function: carboxypeptidase activity (GO:0004180);; Biological Process: proteolysis (GO:0006508);; Molecular Function: metal ion binding (GO:0046872);; Biological Process: regulation of defense response to virus by host (GO:0050691);; Biological Process: regulation of viral process (GO:0050792);; Cellular Component: extracellular exosome (GO:0070062);; Biological Process: negative regula…	K13049|0|chx:102172176|K13049 carboxypeptidase PM20D1 [EC:3.4.17.-] | (RefSeq) PM20D1; peptidase M20 domain containing 1	--	[E]	Amino acid transport and metabolism	Peptidase family M20/M25/M40;; Peptidase dimerisation domain	N-fatty-acyl-amino acid synthase/hydrolase PM20D1 OS=Bos taurus OX=9913 GN=PM20D1 PE=2 SV=1	E	Amino acid transport and metabolism	PREDICTED: probable carboxypeptidase PM20D1 [Capra hircus]
gene15813	IL10	4.45321	525	0.345305	51	0.301304	38	0.083393	10	0.013354	2	0.041331	7	1.7	204.667	0.046	6.333	0.00167766	-3.08507	down	--	--	Biological Process: negative regulation of cytokine secretion involved in immune response (GO:0002740);; Biological Process: negative regulation of chronic inflammatory response to antigenic stimulus (GO:0002875);; Biological Process: positive regulation of B cell apoptotic process (GO:0002904);; Molecular Function: cytokine activity (GO:0005125);; Molecular Function: interleukin-10 receptor bind…	K05443|5.15449e-105|chx:100860746|K05443 interleukin 10 | (RefSeq) IL10, IL-10; interleukin 10	Cytokine-cytokine receptor interaction (ko04060);; FoxO signaling pathway (ko04068);; Jak-STAT signaling pathway (ko04630);; T cell receptor signaling pathway (ko04660);; Intestinal immune network for IgA production (ko04672);; Pertussis (ko05133);; Leishmaniasis (ko05140);; Chagas disease (American trypanosomiasis) (ko05142);; African trypanosomiasis (ko05143);; Malaria (ko05144);; Toxoplasmosis…	--	--	Interleukin 10	Interleukin-10 OS=Ovis aries OX=9940 GN=IL10 PE=2 SV=1	K	Transcription	PREDICTED: interleukin-10 isoform X3 [Equus przewalskii]
gene15823	PFKFB2	5.22392	829	1.68341	335	0.673886	127	6.46608	1127	7.96732	1657	7.6596	1578	2.527	430.333	7.364	1454	0.000928902	2.02484	up	[E]	Amino acid transport and metabolism	Molecular Function: 6-phosphofructo-2-kinase activity (GO:0003873);; Molecular Function: fructose-2,6-bisphosphate 2-phosphatase activity (GO:0004331);; Molecular Function: ATP binding (GO:0005524);; Biological Process: fructose metabolic process (GO:0006000);; Biological Process: fructose 2,6-bisphosphate metabolic process (GO:0006003);; Biological Process: glycolytic process (GO:0006096);; Biol…	K19029|0|chx:102178003|K19029 6-phosphofructo-2-kinase / fructose-2,6-biphosphatase 2 [EC:2.7.1.105 3.1.3.46] | (RefSeq) PFKFB2; 6-phosphofructo-2-kinase/fructose-2,6-biphosphatase 2	Fructose and mannose metabolism (ko00051);; AMPK signaling pathway (ko04152);; Thyroid hormone signaling pathway (ko04919)	[G]	Carbohydrate transport and metabolism	6-phosphofructo-2-kinase;; Histidine phosphatase superfamily (branch 1);; AAA domain	6-phosphofructo-2-kinase/fructose-2,6-bisphosphatase 2 OS=Bos taurus OX=9913 GN=PFKFB2 PE=1 SV=2	G	Carbohydrate transport and metabolism	PREDICTED: 6-phosphofructo-2-kinase/fructose-2,6-bisphosphatase 2 isoform X1 [Ovis aries]
gene15831	CR2	196.005	37132	3.12783	745	2.64128	556	1.50993	280	0.393244	100	0.434156	107	67.258	12811	0.779	162.333	0.00114741	-3.40141	down	--	--	Molecular Function: complement binding (GO:0001848);; Molecular Function: DNA binding (GO:0003677);; Cellular Component: integral component of membrane (GO:0016021);; Biological Process: B cell differentiation (GO:0030183);; Biological Process: B cell proliferation (GO:0042100);; Molecular Function: protein homodimerization activity (GO:0042803);; Cellular Component: receptor complex (GO:0043235)…	K04012|0|phd:102322646|K04012 complement receptor type 2 | (RefSeq) CR2; complement C3d receptor 2	Complement and coagulation cascades (ko04610);; Hematopoietic cell lineage (ko04640);; B cell receptor signaling pathway (ko04662);; Epstein-Barr virus infection (ko05169)	--	--	Sushi repeat (SCR repeat)	C4b-binding protein alpha chain OS=Bos taurus OX=9913 GN=C4BPA PE=2 SV=1	O	Posttranslational modification, protein turnover, chaperones	PREDICTED: complement receptor type 2 isoform X1 [Capra hircus]
gene1587	UNC80	0.005783	3	0.04151	27	0	0	0.596941	307	0.605964	389	0.548532	342	0.016	10	0.584	346	0.000338645	3.57214	up	--	--	--	--	--	--	--	Cation channel complex component UNC80	--	S	Function unknown	PREDICTED: protein unc-80 homolog isoform X2 [Capra hircus]
gene15881	TGFB2	4.77477	817	2.4515	523	3.31146	601	6.66964	1160	6.95797	1507	6.77926	1429	3.513	647	6.802	1365.33	8.62854e-05	1.31829	up	--	--	Biological Process: cartilage condensation (GO:0001502);; Molecular Function: amyloid-beta binding (GO:0001540);; Biological Process: blood vessel development (GO:0001568);; Biological Process: eye development (GO:0001654);; Biological Process: response to hypoxia (GO:0001666);; Biological Process: mesoderm formation (GO:0001707);; Biological Process: blood vessel remodeling (GO:0001974);; Biolog…	K13376|0|phd:102317456|K13376 transforming growth factor beta-2 | (RefSeq) TGFB2; transforming growth factor beta 2	MAPK signaling pathway (ko04010);; Cytokine-cytokine receptor interaction (ko04060);; FoxO signaling pathway (ko04068);; Cell cycle (ko04110);; Endocytosis (ko04144);; TGF-beta signaling pathway (ko04350);; Osteoclast differentiation (ko04380);; Hippo signaling pathway (ko04390);; AGE-RAGE signaling pathway in diabetic complications (ko04933);; Leishmaniasis (ko05140);; Chagas disease (American t…	[T]	Signal transduction mechanisms	TGF-beta propeptide;; Transforming growth factor beta like domain	Transforming growth factor beta-2 OS=Bos taurus OX=9913 GN=TGFB2 PE=1 SV=3	O	Posttranslational modification, protein turnover, chaperones	PREDICTED: transforming growth factor beta-2 isoform X1 [Capra hircus]
gene15882	LYPLAL1	1.80438	166	0.384241	44	0.433902	43	2.16023	202	2.83088	329	2.74257	310	0.874	84.333	2.578	280.333	0.000578982	1.99106	up	[R]	General function prediction only	Biological Process: protein depalmitoylation (GO:0002084);; Cellular Component: cytoplasm (GO:0005737);; Molecular Function: palmitoyl-(protein) hydrolase activity (GO:0008474);; Molecular Function: carboxylic ester hydrolase activity (GO:0052689);; Cellular Component: extracellular exosome (GO:0070062);;	K06999|5.60117e-154|phd:102317112|K06999 phospholipase/carboxylesterase | (RefSeq) LYPLAL1; lysophospholipase like 1	--	[I]	Lipid transport and metabolism	Phospholipase/Carboxylesterase;; alpha/beta hydrolase fold;; Serine aminopeptidase, S33;; Putative esterase;; Dienelactone hydrolase family;; Serine hydrolase (FSH1)	Lysophospholipase-like protein 1 OS=Pongo abelii OX=9601 GN=LYPLAL1 PE=2 SV=3	S	Function unknown	PREDICTED: lysophospholipase-like protein 1 [Pantholops hodgsonii]
gene15899	DUSP10	4.59462	465	6.10899	770	3.45273	370	15.9416	1638	12.6898	1626	13.2789	1655	4.719	535	13.97	1639.67	0.0012435	1.75174	up	[T]	Signal transduction mechanisms	Biological Process: inactivation of MAPK activity (GO:0000188);; Biological Process: regulation of adaptive immune response (GO:0002819);; Molecular Function: protein tyrosine phosphatase activity (GO:0004725);; Cellular Component: nucleoplasm (GO:0005654);; Cellular Component: Golgi apparatus (GO:0005794);; Molecular Function: MAP kinase tyrosine/serine/threonine phosphatase activity (GO:0017017…	K20216|0|oas:101106025|K20216 dual specificity phosphatase 10 [EC:3.1.3.16 3.1.3.48] | (RefSeq) DUSP10; dual specificity phosphatase 10	MAPK signaling pathway (ko04010)	[V]	Defense mechanisms	Dual specificity phosphatase, catalytic domain;; Rhodanese-like domain	Dual specificity protein phosphatase 10 OS=Bos taurus OX=9913 GN=DUSP10 PE=2 SV=1	T	Signal transduction mechanisms	PREDICTED: dual specificity protein phosphatase 10 [Ovis aries]
gene15954	ITPKB	42.1063	9975	4.73569	1397	8.19409	2055	2.79955	674	3.52908	1060	3.64058	1063	18.345	4475.67	3.323	932.333	0.036694	-1.57366	down	--	--	Biological Process: MAPK cascade (GO:0000165);; Biological Process: regulation of protein phosphorylation (GO:0001932);; Cellular Component: nucleus (GO:0005634);; Cellular Component: cytosol (GO:0005829);; Biological Process: cell surface receptor signaling pathway (GO:0007166);; Molecular Function: inositol-1,4,5-trisphosphate 3-kinase activity (GO:0008440);; Cellular Component: membrane (GO:00…	K00911|0|chx:102190716|K00911 1D-myo-inositol-triphosphate 3-kinase [EC:2.7.1.127] | (RefSeq) ITPKB; inositol-trisphosphate 3-kinase B	Inositol phosphate metabolism (ko00562);; Calcium signaling pathway (ko04020);; Phosphatidylinositol signaling system (ko04070)	[I]	Lipid transport and metabolism	Inositol polyphosphate kinase	--	I	Lipid transport and metabolism	PREDICTED: inositol-trisphosphate 3-kinase B [Capra hircus]
gene15966	CNST	4.08497	768	2.07546	485	1.35743	270	6.7961	1294	10.8801	2584	11.3517	2622	2.506	507.667	9.676	2166.67	6.48369e-09	2.3152	up	--	--	Cellular Component: trans-Golgi network (GO:0005802);; Cellular Component: plasma membrane (GO:0005886);; Biological Process: negative regulation of phosphatase activity (GO:0010923);; Cellular Component: integral component of membrane (GO:0016021);; Molecular Function: phosphatase binding (GO:0019902);; Cellular Component: transport vesicle (GO:0030133);; Biological Process: positive regulation …	K17581|0|chx:102170253|K17581 consortin | (RefSeq) CNST; consortin, connexin sorting protein	--	--	--	Consortin C-terminus	--	U	Intracellular trafficking, secretion, and vesicular transport	PREDICTED: consortin [Capra hircus]
gene15977	ADSS	8.22996	804	11.5331	1403	9.29083	960	2.83109	281	3.2743	405	3.10617	374	9.685	1055.67	3.071	353.333	0.0239244	-1.30494	down	[F]	Nucleotide transport and metabolism	Molecular Function: magnesium ion binding (GO:0000287);; Molecular Function: adenylosuccinate synthase activity (GO:0004019);; Molecular Function: GTP binding (GO:0005525);; Cellular Component: cytoplasm (GO:0005737);; Cellular Component: plasma membrane (GO:0005886);; Biological Process: 'de novo' AMP biosynthetic process (GO:0044208);; Biological Process: IMP metabolic process (GO:0046040);; Ce…	K01939|0|oas:101107881|K01939 adenylosuccinate synthase [EC:6.3.4.4] | (RefSeq) ADSS; adenylosuccinate synthase	Purine metabolism (ko00230);; Alanine, aspartate and glutamate metabolism (ko00250)	[F]	Nucleotide transport and metabolism	Adenylosuccinate synthetase	Adenylosuccinate synthetase isozyme 2 OS=Sus scrofa OX=9823 GN=ADSS PE=2 SV=1	F	Nucleotide transport and metabolism	PREDICTED: LOW QUALITY PROTEIN: adenylosuccinate synthetase isozyme 2 isoform X1 [Ovis aries]
gene15979	ZBTB18	12.0038	1723	9.49556	1696	6.98748	1061	17.2386	2511	28.7392	5221	28.2422	4990	9.496	1493.33	24.74	4240.67	2.80158e-05	1.67805	up	--	--	Biological Process: negative regulation of transcription from RNA polymerase II promoter (GO:0000122);; Cellular Component: nucleoplasm (GO:0005654);; Biological Process: skeletal muscle tissue development (GO:0007519);; Cellular Component: microtubule cytoskeleton (GO:0015630);; Molecular Function: sequence-specific DNA binding (GO:0043565);; Cellular Component: intercellular bridge (GO:0045171)…	--	--	[R]	General function prediction only	BTB/POZ domain;; C2H2-type zinc finger;; Zinc-finger double domain;; Zinc finger, C2H2 type;; Zinc-finger double-stranded RNA-binding	Zinc finger and BTB domain-containing protein 18 OS=Bos taurus OX=9913 GN=ZBTB18 PE=2 SV=2	S	Function unknown	Zinc finger protein 238, partial [Bos mutus]
gene16007	SLC19A2	7.28848	975	3.38569	564	2.57126	364	7.16801	973	6.8086	1153	6.96599	1147	4.415	634.333	6.981	1091	0.00284413	1.11697	up	--	--	Cellular Component: integral component of plasma membrane (GO:0005887);; Molecular Function: thiamine uptake transmembrane transporter activity (GO:0015403);; Biological Process: thiamine transmembrane transport (GO:0071934);;	K14610|0|chx:102169784|K14610 solute carrier family 19 (thiamine transporter), member 2/3 | (RefSeq) SLC19A2; solute carrier family 19 member 2	Vitamin digestion and absorption (ko04977)	[H]	Coenzyme transport and metabolism	Reduced folate carrier;; Major Facilitator Superfamily	Thiamine transporter 2 OS=Macaca fascicularis OX=9541 GN=SLC19A3 PE=2 SV=1	P	Inorganic ion transport and metabolism	PREDICTED: thiamine transporter 1 [Capra hircus]
gene16016	KIFAP3	12.7972	1445	5.10275	717	4.19472	501	10.2127	1171	13.2141	1889	14.4633	2014	7.365	887.667	12.63	1691.33	0.00220269	1.24089	up	--	--	Cellular Component: condensed nuclear chromosome (GO:0000794);; Cellular Component: endoplasmic reticulum (GO:0005783);; Cellular Component: Golgi apparatus (GO:0005794);; Cellular Component: centrosome (GO:0005813);; Cellular Component: spindle microtubule (GO:0005876);; Cellular Component: axoneme (GO:0005930);; Biological Process: microtubule-based process (GO:0007017);; Biological Process: pr…	--	--	[U]	Intracellular trafficking, secretion, and vesicular transport	Kinesin-associated protein (KAP);; Armadillo/beta-catenin-like repeat	--	S	Function unknown	PREDICTED: kinesin-associated protein 3 isoform X3 [Ovis aries]
gene16017	METTL11B	0	0	0.170636	18	0.113434	10	10.0143	847	11.8363	1249	13.1765	1352	0.095	9.333	11.676	1149.33	7.55172e-10	5.18254	up	--	--	Cellular Component: cytoplasm (GO:0005737);; Biological Process: N-terminal protein amino acid methylation (GO:0006480);; Molecular Function: N-terminal protein N-methyltransferase activity (GO:0071885);;	K19579|0|oas:101103252|K19579 protein N-terminal monomethyltransferase [EC:2.1.1.299] | (RefSeq) METTL11B; methyltransferase like 11B	--	[R]	General function prediction only	AdoMet dependent proline di-methyltransferase;; Methyltransferase domain;; Methyltransferase domain	N-terminal Xaa-Pro-Lys N-methyltransferase 1 OS=Bos taurus OX=9913 GN=NTMT1 PE=2 SV=3	S	Function unknown	PREDICTED: alpha N-terminal protein methyltransferase 1B isoform X3 [Ovis aries]
gene16043	DHRS3	119.736	10595	57.4101	6324	44.4025	4156	22.8361	2052	19.8131	2220	20.3753	2221	73.85	7025	21.008	2164.33	0.000300697	-1.29087	down	[R]	General function prediction only	Biological Process: outflow tract morphogenesis (GO:0003151);; Molecular Function: retinol dehydrogenase activity (GO:0004745);; Cellular Component: integral component of membrane (GO:0016021);; Biological Process: regulation of ossification (GO:0030278);; Biological Process: retinol metabolic process (GO:0042572);; Biological Process: negative regulation of retinoic acid receptor signaling pathw…	K11146|0|phd:102323197|K11146 short-chain dehydrogenase/reductase 3 [EC:1.1.1.300] | (RefSeq) DHRS3; dehydrogenase/reductase 3	Retinol metabolism (ko00830)	[Q]	Secondary metabolites biosynthesis, transport and catabolism	short chain dehydrogenase;; Enoyl-(Acyl carrier protein) reductase;; KR domain;; Polysaccharide biosynthesis protein	Short-chain dehydrogenase/reductase 3 OS=Bos taurus OX=9913 GN=DHRS3 PE=2 SV=1	S	Function unknown	PREDICTED: short-chain dehydrogenase/reductase 3 [Capra hircus]
gene16049	MFN2	28.8245	4909	17.7621	3772	18.7902	3373	52.0777	9025	53.9094	11698	51.5544	10825	21.792	4018	52.514	10516	8.68573e-10	1.63571	up	[L]	Replication, recombination and repair	Biological Process: blastocyst formation (GO:0001825);; Molecular Function: GTPase activity (GO:0003924);; Molecular Function: GTP binding (GO:0005525);; Cellular Component: mitochondrial outer membrane (GO:0005741);; Biological Process: protein targeting to mitochondrion (GO:0006626);; Biological Process: mitochondrial membrane organization (GO:0007006);; Biological Process: mitochondrial fusion…	K06030|0|phd:102325080|K06030 mitofusin [EC:3.6.5.-] | (RefSeq) MFN2; mitofusin 2	--	[O]	Posttranslational modification, protein turnover, chaperones	fzo-like conserved region;; Dynamin family;; 50S ribosome-binding GTPase	--	S	Function unknown	PREDICTED: mitofusin-2 isoform X1 [Pantholops hodgsonii]
gene16075	DFFA	12.7783	701	6.87604	470	4.61239	268	1.72658	97	3.07784	214	2.67914	181	8.089	479.667	2.495	164	0.0131205	-1.1844	down	--	--	Cellular Component: nuclear chromatin (GO:0000790);; Cellular Component: lipid droplet (GO:0005811);; Cellular Component: cytosol (GO:0005829);; Biological Process: positive regulation of apoptotic process (GO:0043065);; Biological Process: thymocyte apoptotic process (GO:0070242);; Biological Process: negative regulation of apoptotic DNA fragmentation (GO:1902511);;	K02310|0|chx:102188158|K02310 DNA fragmentation factor, 45 kD, alpha subunit | (RefSeq) DFFA; DNA fragmentation factor subunit alpha	Apoptosis (ko04210)	--	--	DNA Fragmentation factor 45kDa, C terminal domain;; CIDE-N domain	--	K	Transcription	PREDICTED: DNA fragmentation factor subunit alpha [Capra hircus]
gene16114	PER3	1.20899	218	0.338144	76	0.269391	52	1.44243	264	3.93988	898	3.852	854	0.606	115.333	3.078	672	2.00767e-05	2.62974	up	--	--	Biological Process: negative regulation of transcription from RNA polymerase II promoter (GO:0000122);; Molecular Function: kinase binding (GO:0019900);; Molecular Function: ubiquitin protein ligase binding (GO:0031625);; Biological Process: circadian regulation of gene expression (GO:0032922);; Biological Process: regulation of circadian sleep/wake cycle, sleep (GO:0045187);;	K02633|0|chx:102178645|K02633 period circadian protein | (RefSeq) PER3; period circadian clock 3	Circadian rhythm (ko04710);; Circadian entrainment (ko04713);; Herpes simplex infection (ko05168)	[T]	Signal transduction mechanisms	Period protein 2/3C-terminal region;; PAS fold;; PAS domain;; PAS fold	Aryl hydrocarbon receptor nuclear translocator-like protein 1 OS=Pongo abelii OX=9601 GN=ARNTL PE=2 SV=1	S	Function unknown	PREDICTED: period circadian protein homolog 3 [Capra hircus]
gene16129	LOC108637778	0.995964	157	0.229565	45	0.329954	55	0.075114	12	0.090382	18	0.06712	13	0.518	85.667	0.078	14.333	0.00590443	-1.94231	down	--	--	Cellular Component: brush border (GO:0005903);; Biological Process: locomotory behavior (GO:0007626);; Cellular Component: actin cytoskeleton (GO:0015629);; Biological Process: parallel actin filament bundle assembly (GO:0030046);; Cellular Component: stereocilium tip (GO:0032426);; Molecular Function: actin filament binding (GO:0051015);; Biological Process: positive regulation of filopodium ass…	--	--	--	--	--	--	S	Function unknown	PREDICTED: espin-like protein [Ovis aries musimon]
gene16136	RNF207	0	0	0.026609	4	0.125722	16	0.792241	95	0.8416	126	0.817887	119	0.051	6.667	0.817	113.333	0.00977395	2.7386	up	--	--	Molecular Function: zinc ion binding (GO:0008270);; Biological Process: positive regulation of gene expression (GO:0010628);; Molecular Function: Hsp70 protein binding (GO:0030544);; Molecular Function: ion channel binding (GO:0044325);; Cellular Component: perinuclear region of cytoplasm (GO:0048471);; Molecular Function: chaperone binding (GO:0051087);; Biological Process: positive regulation o…	--	--	--	--	B-box zinc finger;; Zinc finger, C3HC4 type (RING finger)	RING finger protein 207 OS=Bos taurus OX=9913 GN=RNF207 PE=2 SV=1	S	Function unknown	PREDICTED: RING finger protein 207 [Capra hircus]
gene16156	LOC108633228	4.20624	474	1.3964	193	2.37616	286	0.924858	110	0.534943	80	0.434907	63	2.66	317.667	0.632	84.333	0.0292141	-1.40649	down	--	--	Molecular Function: calcium ion binding (GO:0005509);;	--	--	[T]	Signal transduction mechanisms	Coagulation Factor Xa inhibitory site;; Complement Clr-like EGF-like;; Calcium-binding EGF domain;; Laminin EGF domain;; EGF-like domain	Fibrillin-1 OS=Bos taurus OX=9913 GN=FBN1 PE=1 SV=2	S	Function unknown	PREDICTED: multiple epidermal growth factor-like domains protein 6 isoform X1 [Capra hircus]
gene16164	FAM213B	8.28342	261	5.31552	208	6.15783	205	2.17399	70	2.50051	100	2.32867	91	6.586	224.667	2.334	87	0.0135271	-1.07404	down	--	--	Biological Process: prostaglandin biosynthetic process (GO:0001516);; Cellular Component: endoplasmic reticulum (GO:0005783);; Cellular Component: cytosol (GO:0005829);; Cellular Component: myelin sheath (GO:0043209);; Molecular Function: prostaglandin-F synthase activity (GO:0047017);; Biological Process: oxidation-reduction process (GO:0055114);;	K15717|2.25203e-137|chx:102184926|K15717 prostamide/prostaglandin F2alpha synthase [EC:1.11.1.20] | (RefSeq) FAM213B; family with sequence similarity 213 member B	Arachidonic acid metabolism (ko00590)	[S]	Function unknown	AhpC/TSA antioxidant enzyme	Prostamide/prostaglandin F synthase OS=Bos taurus OX=9913 GN=FAM213B PE=2 SV=1	O	Posttranslational modification, protein turnover, chaperones	PREDICTED: prostamide/prostaglandin F synthase [Capra hircus]
gene16178	TMEM52	3.08635	117	20.9641	985	16.1217	644	72.3654	2773	77.5173	3705	79.7995	3709	13.391	582	76.561	3395.67	0.0143131	2.16176	up	--	--	Cellular Component: integral component of membrane (GO:0016021);;	--	--	--	--	Transmembrane 52	--	S	Function unknown	PREDICTED: transmembrane protein 52 [Capra hircus]
gene16179	CALML6	0.50732	19	0.446472	21	0.54978	22	7.06862	263	9.21889	428	10.307	465	0.501	20.667	8.865	385.333	1.46497e-20	4.16024	up	--	--	Molecular Function: calcium ion binding (GO:0005509);;	K02183|9.57651e-137|chx:102187248|K02183 calmodulin | (RefSeq) CALML6; calmodulin like 6	Ras signaling pathway (ko04014);; Rap1 signaling pathway (ko04015);; Calcium signaling pathway (ko04020);; cGMP-PKG signaling pathway (ko04022);; cAMP signaling pathway (ko04024);; Phosphatidylinositol signaling system (ko04070);; Oocyte meiosis (ko04114);; Adrenergic signaling in cardiomyocytes (ko04261);; Vascular smooth muscle contraction (ko04270);; Circadian entrainment (ko04713);; Long-term…	[T]	Signal transduction mechanisms	--	Troponin C, slow skeletal and cardiac muscles OS=Oryctolagus cuniculus OX=9986 GN=TNNC1 PE=1 SV=1	DTZ	Cell cycle control, cell division, chromosome partitioning;; Signal transduction mechanisms;; Cytoskeleton	PREDICTED: LOW QUALITY PROTEIN: calmodulin-like protein 6 [Capra hircus]
gene16181	NADK	55.0585	6412	14.8035	2145	22.8328	2811	7.81203	925	5.86851	866	5.74387	825	30.898	3789.33	6.475	872	0.00097992	-1.62427	down	[F]	Nucleotide transport and metabolism	Molecular Function: NAD+ kinase activity (GO:0003951);; Biological Process: NADP biosynthetic process (GO:0006741);; Biological Process: phosphorylation (GO:0016310);; Biological Process: NAD metabolic process (GO:0019674);;	K00858|0|oas:101104592|K00858 NAD+ kinase [EC:2.7.1.23] | (RefSeq) NADK; NAD kinase	Nicotinate and nicotinamide metabolism (ko00760)	[G]	Carbohydrate transport and metabolism	ATP-NAD kinase	--	G	Carbohydrate transport and metabolism	PREDICTED: NAD kinase isoform X1 [Bos taurus]
gene16198	MXRA8	19.7791	1716	3.35742	362	4.99679	429	21.753	1896	15.5474	1729	15.4277	1667	9.378	835.667	17.576	1764	0.0327291	1.43994	up	--	--	Cellular Component: cell surface (GO:0009986);; Cellular Component: integral component of membrane (GO:0016021);; Biological Process: establishment of glial blood-brain barrier (GO:0060857);; Cellular Component: extracellular exosome (GO:0070062);;	--	--	--	--	Immunoglobulin V-set domain;; Immunoglobulin domain;; Immunoglobulin domain;; Immunoglobulin I-set domain	Matrix remodeling-associated protein 8 OS=Bos taurus OX=9913 GN=MXRA8 PE=2 SV=1	S	Function unknown	PREDICTED: matrix-remodeling-associated protein 8 isoform X3 [Capra hircus]
gene16201	CPTP	29.2964	1960	14.0423	1170	23.0612	1631	4.60515	313	7.08926	601	6.97571	575	22.133	1587	6.223	496.333	0.00192576	-1.39065	down	--	--	Cellular Component: nuclear outer membrane (GO:0005640);; Cellular Component: nucleolus (GO:0005730);; Cellular Component: Golgi apparatus (GO:0005794);; Cellular Component: cytosol (GO:0005829);; Cellular Component: plasma membrane (GO:0005886);; Cellular Component: endosome membrane (GO:0010008);; Molecular Function: glycolipid transporter activity (GO:0017089);; Biological Process: glycolipid …	--	--	[S]	Function unknown	Glycolipid transfer protein (GLTP)	Ceramide-1-phosphate transfer protein OS=Bos taurus OX=9913 GN=CPTP PE=2 SV=1	U	Intracellular trafficking, secretion, and vesicular transport	PREDICTED: ceramide-1-phosphate transfer protein isoform X3 [Ovis aries musimon]
gene1621	NDUFS1	13.3251	2396	32.5815	7291	29.1169	5536	67.7756	12367	85.8406	19537	86.8606	19226	25.008	5074.33	80.159	17043.3	0.0218927	1.65872	up	[C]	Energy production and conversion	Cellular Component: mitochondrial respiratory chain complex I (GO:0005747);; Cellular Component: mitochondrial intermembrane space (GO:0005758);; Molecular Function: NADH dehydrogenase (ubiquinone) activity (GO:0008137);; Biological Process: apoptotic mitochondrial changes (GO:0008637);; Molecular Function: electron carrier activity (GO:0009055);; Biological Process: ATP synthesis coupled electro…	K03934|0|chx:100861376|K03934 NADH dehydrogenase (ubiquinone) Fe-S protein 1 [EC:1.6.5.3 1.6.99.3] | (RefSeq) NDUFS1; NADH:ubiquinone oxidoreductase core subunit S1	Oxidative phosphorylation (ko00190);; Non-alcoholic fatty liver disease (NAFLD) (ko04932);; Alzheimer's disease (ko05010);; Parkinson's disease (ko05012);; Huntington's disease (ko05016)	[C]	Energy production and conversion	Molybdopterin oxidoreductase;; 2Fe-2S iron-sulfur cluster binding domain;; NADH-ubiquinone oxidoreductase-G iron-sulfur binding region;; NADH-ubiquinone oxidoreductase subunit G, C-terminal;; 2Fe-2S iron-sulfur cluster binding domain	NADH-ubiquinone oxidoreductase 75 kDa subunit, mitochondrial OS=Bos taurus OX=9913 GN=NDUFS1 PE=1 SV=1	C	Energy production and conversion	PREDICTED: NADH-ubiquinone oxidoreductase 75 kDa subunit, mitochondrial [Capra hircus]
gene16218	LOC102169118	0.258939	26	0.379946	48	0.285131	31	1.43731	147	0.783699	100	0.522774	65	0.308	35	0.915	104	0.0492544	1.60619	up	[T]	Signal transduction mechanisms	Molecular Function: protein tyrosine phosphatase activity (GO:0004725);; Biological Process: peptidyl-tyrosine dephosphorylation (GO:0035335);;	--	--	[T]	Signal transduction mechanisms	Protein-tyrosine phosphatase;; SH2 domain	Receptor-type tyrosine-protein phosphatase F OS=Bos taurus OX=9913 GN=PTPRF PE=2 SV=1	T	Signal transduction mechanisms	PREDICTED: tyrosine-protein phosphatase non-receptor type 11 [Capra hircus]
[truncated: 1,293 more rows]

## Sheet: Table S8
lncRNAs transcribed close to (<10 kb) protein-coding genes
[truncated: 20,001 more rows]

## Sheet: Table S9
Differentially expressed lncRNAs between meat from pasture-fed or barn-fed black goats
[truncated: 730 more rows]
